# Supplementary material for: Impacts of Chromatin States and Long-Range Genomic Segments on Aging and DNA Methylation
Source: PLoS One. 2015 Jun 19;10(6):e0128517. doi: 10.1371/journal.pone.0128517 (PMC4475080; doi:10.1371/journal.pone.0128517)
Supplement: S1 Table — (XLSX) [file pone.0128517.s011.xlsx]

## Sheet: Brain_Positive_Aging_Segments
Chrom	Start	End
chr1	730453	730845
chr1	784035	785224
chr1	795725	796066
chr1	797782	798027
chr1	801179	879196
chr1	908170	908585
chr1	921137	921439
chr1	930298	937410
chr1	938781	939317
chr1	952668	952977
chr1	993783	999512
chr1	1000745	1001667
chr1	1003617	1006691
chr1	1008207	1009146
chr1	1018479	1018809
chr1	1019367	1020488
chr1	1029294	1029545
chr1	1066986	1068950
chr1	1070605	1087433
chr1	1096041	1096408
chr1	1114698	1115710
chr1	1116542	1118245
chr1	1124004	1124943
chr1	1133981	1142183
chr1	1225524	1225986
chr1	1269888	1270802
chr1	1342024	1343710
chr1	1345379	1346270
chr1	1356921	1358672
chr1	1499518	1499812
chr1	1513523	1514835
chr1	1517462	1519108
chr1	1521417	1522060
chr1	1526265	1526568
chr1	1532283	1533153
chr1	1534332	1536446
chr1	1555585	1555845
chr1	1557745	1558513
chr1	1560430	1560762
chr1	1564425	1567544
chr1	1592748	1592997
chr1	1680074	1680702
chr1	1714849	1715072
chr1	1779138	1779354
chr1	1790680	1791990
chr1	1799190	1799423
chr1	1807955	1808333
chr1	1840182	1841304
chr1	1842868	1843458
chr1	1850008	1852072
chr1	1879605	1881736
chr1	1885623	1886043
chr1	1904917	1905308
chr1	1916466	1918408
chr1	1925464	1926613
chr1	1940386	1941129
chr1	1965063	1965486
chr1	1967621	1967922
chr1	1968454	1971262
chr1	1977977	1984781
chr1	1993241	1994032
chr1	1999109	2000274
chr1	2003456	2004347
chr1	2096369	2097538
chr1	2120749	2121394
chr1	2124663	2127560
chr1	2140764	2142450
chr1	2153197	2153503
chr1	2280291	2287594
chr1	2350584	2352541
chr1	2396885	2397180
chr1	2405576	2406496
chr1	2407515	2407719
chr1	2431865	2432622
chr1	2483719	2484673
chr1	2499885	2502637
chr1	2507959	2508436
chr1	2537319	2543671
chr1	2547534	2548313
chr1	2554917	2561203
chr1	2581964	2585980
chr1	2687847	2688302
chr1	2689459	2689692
chr1	2705516	2706669
chr1	2726748	2734139
chr1	2735520	2735909
chr1	2740858	2746358
chr1	2747012	2747409
chr1	2748964	2749682
chr1	2750914	2751565
chr1	2766227	2766522
chr1	2767189	2768016
chr1	2782245	2783904
chr1	2807180	2809519
chr1	2818755	2819163
chr1	2834293	2835126
chr1	2851466	2853287
chr1	2853787	2854337
chr1	2858756	2859493
chr1	2878501	2880562
chr1	2940310	2940608
chr1	2952149	2952713
chr1	2953471	2955800
chr1	3148478	3149831
chr1	3275939	3276826
chr1	3307824	3309155
chr1	3317880	3318259
chr1	3392655	3392893
chr1	3393866	3397966
chr1	3401748	3402234
chr1	3410724	3414985
chr1	3459875	3464706
chr1	3469791	3470797
chr1	3474379	3474600
chr1	3486714	3486980
chr1	3496203	3496705
chr1	3498266	3498833
chr1	3506622	3507582
chr1	3509766	3510699
chr1	3518965	3519191
chr1	3535640	3535911
chr1	3547550	3548959
chr1	3564568	3565005
chr1	3567163	3626105
chr1	3634581	3637207
chr1	3644721	3645861
chr1	3649250	3650016
chr1	3653642	3653992
chr1	3663040	3664402
chr1	3665082	3666341
chr1	3671983	3672859
chr1	3677746	3680777
chr1	3680902	3681102
chr1	3685743	3686013
chr1	3687942	3690338
chr1	3691786	3692796
chr1	3720487	3722653
chr1	3731386	3731617
chr1	3737394	3738369
chr1	3767819	3768108
chr1	3781364	3782864
chr1	3824451	3826913
chr1	3835171	3835387
chr1	3840943	3841491
chr1	3844902	3845243
chr1	3998000	3998331
chr1	4014010	4014828
chr1	4018359	4020018
chr1	4047043	4047315
chr1	4056106	4056356
chr1	4082540	4083266
chr1	4103359	4103701
chr1	4106017	4106236
chr1	4122010	4123273
chr1	4128481	4146928
chr1	4161496	4161760
chr1	4165813	4166059
chr1	4176369	4176657
chr1	4194245	4195404
chr1	4205540	4210733
chr1	4227413	4227956
chr1	4266474	4266820
chr1	4273164	4273978
chr1	4282908	4283859
chr1	4293586	4294204
chr1	4326826	4327235
chr1	4327892	4330757
chr1	4333013	4334172
chr1	4343342	4343948
chr1	4367795	4368028
chr1	4370129	4370524
chr1	4378964	4379972
chr1	4387722	4388249
chr1	4389668	4390818
chr1	4391297	4391668
chr1	4406418	4406938
chr1	4415458	4415672
chr1	4421062	4421355
chr1	4423165	4423729
chr1	4441046	4441291
chr1	4455710	4458803
chr1	4464946	4465365
chr1	4468838	4470785
chr1	4481447	4482787
chr1	4485352	4486794
chr1	4488393	4488766
chr1	4505241	4508527
chr1	4510039	4510947
chr1	4511770	4513626
chr1	4518949	4519805
chr1	4528348	4528564
chr1	4530072	4530704
chr1	4541030	4543635
chr1	4576124	4577482
chr1	4583349	4584388
chr1	4589643	4590163
chr1	4606467	4607642
chr1	4614256	4614732
chr1	4619826	4620333
chr1	4625849	4626074
chr1	4629777	4630902
chr1	4639138	4639532
chr1	4645093	4645463
chr1	4652419	4653035
chr1	4661936	4662149
chr1	4671710	4673506
chr1	4692091	4692352
chr1	4697284	4698012
chr1	4729653	4730119
chr1	4792907	4793171
chr1	4806826	4807108
chr1	4807904	4808495
chr1	4815544	4816721
chr1	4883100	4883310
chr1	4887910	4888509
chr1	4895999	4896945
chr1	4902669	4902881
chr1	4914278	4914911
chr1	4928802	4929305
chr1	4931803	4934187
chr1	4940494	4941167
chr1	4955351	4957115
chr1	4959105	4959395
chr1	4968791	4973595
chr1	4976734	4977203
chr1	4982428	4982737
chr1	4992282	4993498
chr1	4994367	4994693
chr1	4997310	4998614
chr1	5000508	5001109
chr1	5008065	5009034
chr1	5020852	5021383
chr1	5023077	5023292
chr1	5025243	5026921
chr1	5031229	5031580
chr1	5032120	5032992
chr1	5036658	5037806
chr1	5041911	5042703
chr1	5044130	5051282
chr1	5066701	5068020
chr1	5079640	5080929
chr1	5082221	5082549
chr1	5095358	5095565
chr1	5101789	5102097
chr1	5103352	5103788
chr1	5138932	5139380
chr1	5146338	5146613
chr1	5150430	5150850
chr1	5159100	5160975
chr1	5168336	5170035
chr1	5172759	5172976
chr1	5200082	5207791
chr1	5236690	5236963
chr1	5251491	5252402
chr1	5255382	5255988
chr1	5258522	5258799
chr1	5265694	5265986
chr1	5285574	5287538
chr1	5294249	5295747
chr1	5311490	5311835
chr1	5312530	5312913
chr1	5332190	5332772
chr1	5347709	5348647
chr1	5355971	5357507
chr1	5371600	5373978
chr1	5390482	5393062
chr1	5419661	5421288
chr1	5426276	5426885
chr1	5428250	5428723
chr1	5467461	5467751
chr1	5475253	5475974
chr1	5484606	5486503
chr1	5490731	5491826
chr1	5499562	5500076
chr1	5504660	5513688
chr1	5520857	5521333
chr1	5532065	5533550
chr1	5535430	5538189
chr1	5541993	5542898
chr1	5552897	5554235
chr1	5563398	5564095
chr1	5567125	5570167
chr1	5576711	5576920
chr1	5581700	5586794
chr1	5613766	5614367
chr1	5622178	5622481
chr1	5625604	5625946
chr1	5628914	5629329
chr1	5638952	5639494
chr1	5640819	5641949
chr1	5660282	5661066
chr1	5661906	5662569
chr1	5674158	5674718
chr1	5677612	5678637
chr1	5681363	5682974
chr1	5695655	5697108
chr1	5706520	5707913
chr1	5722532	5722895
chr1	5724355	5724900
chr1	5730372	5730891
chr1	5736791	5736992
chr1	5757214	5757625
chr1	5759346	5759579
chr1	5776543	5776957
chr1	5780783	5781273
chr1	5782919	5783288
chr1	5786179	5787053
chr1	5788612	5789078
chr1	5791734	5792034
chr1	5793743	5795173
chr1	5824378	5827724
chr1	5833952	5840153
chr1	5856725	5857025
chr1	5857867	5859110
chr1	5865482	5867476
chr1	5872816	5874277
chr1	5879127	5881151
chr1	5892004	5893198
chr1	5898484	5903804
chr1	5905490	5905793
chr1	5908570	5912346
chr1	5931580	5931832
chr1	5963334	5964204
chr1	5977939	5979169
chr1	6008591	6009094
chr1	6060657	6061045
chr1	6099156	6099436
chr1	6107119	6107382
chr1	6112652	6113504
chr1	6115626	6115926
chr1	6137101	6138942
chr1	6156634	6156962
chr1	6190984	6191434
chr1	6196738	6197051
chr1	6228664	6228897
chr1	6244925	6245135
chr1	6260060	6260450
chr1	6264880	6270215
chr1	6297800	6309897
chr1	6317002	6317584
chr1	6318972	6322685
chr1	6324891	6325270
chr1	6325749	6326222
chr1	6357558	6357914
chr1	6455255	6455590
chr1	6464684	6465260
chr1	6467181	6467662
chr1	6527710	6527928
chr1	6544632	6545752
chr1	6552996	6553228
chr1	6622917	6625789
chr1	6636141	6636386
chr1	6666593	6666928
chr1	6684247	6684458
chr1	6695452	6695750
chr1	6702625	6702954
chr1	6722908	6723644
chr1	6753930	6754665
chr1	6779194	6779779
chr1	6787342	6787676
chr1	6790543	6791277
chr1	6802921	6803381
chr1	6806571	6807576
chr1	6810295	6810603
chr1	6812422	6813968
chr1	6828228	6828582
chr1	6830765	6831947
chr1	6846341	6848444
chr1	6962470	6962792
chr1	6987335	6988626
chr1	6991366	6996050
chr1	7021784	7026018
chr1	7078401	7082128
chr1	7087087	7087433
chr1	7122520	7123054
chr1	7126204	7126795
chr1	7127318	7127668
chr1	7142899	7143115
chr1	7153683	7162820
chr1	7168811	7169659
chr1	7177510	7179015
chr1	7179654	7180113
chr1	7193421	7193738
chr1	7199490	7199736
chr1	7227349	7227894
chr1	7234683	7234981
chr1	7237832	7238946
chr1	7242887	7243322
chr1	7249704	7250109
chr1	7251145	7251920
chr1	7255268	7255522
chr1	7269221	7272006
chr1	7291728	7294133
chr1	7295777	7296388
chr1	7321194	7322213
chr1	7333175	7333504
chr1	7339715	7340940
chr1	7345399	7348564
chr1	7389438	7390367
chr1	7403161	7404952
chr1	7407791	7408106
chr1	7423567	7424089
chr1	7425175	7425593
chr1	7467132	7467392
chr1	7484173	7487670
chr1	7495838	7496820
chr1	7505554	7506171
chr1	7543166	7544231
chr1	7545994	7546317
chr1	7548944	7549911
chr1	7554023	7554585
chr1	7554837	7557238
chr1	7563450	7563937
chr1	7565527	7571359
chr1	7576148	7576498
chr1	7577033	7577254
chr1	7582386	7582731
chr1	7587990	7616071
chr1	7624186	7626583
chr1	7633218	7633468
chr1	7637255	7638700
chr1	7643370	7644557
chr1	7645880	7646559
chr1	7648335	7651354
chr1	7666188	7666746
chr1	7671978	7672253
chr1	7674698	7675508
chr1	7681535	7682609
chr1	7713186	7713407
chr1	7716733	7718447
chr1	7719709	7720286
chr1	7725428	7725950
chr1	7736928	7737159
chr1	7745855	7748056
chr1	7755805	7756106
chr1	7768418	7769156
chr1	7775322	7775937
chr1	7778114	7779282
chr1	7805739	7805987
chr1	7826284	7826667
chr1	7829455	7831356
chr1	7917824	7918676
chr1	7920459	7921654
chr1	7931705	7931918
chr1	7945555	7946082
chr1	7970941	7971627
chr1	7983203	7984186
chr1	7986565	7987534
chr1	7994880	7997775
chr1	8016824	8017266
chr1	8059916	8060164
chr1	8060738	8061210
chr1	8078433	8079492
chr1	8093989	8094457
chr1	8098667	8098979
chr1	8117355	8117674
chr1	8121849	8122201
chr1	8123802	8124310
chr1	8129835	8131220
chr1	8140427	8140712
chr1	8144306	8145792
chr1	8152978	8153817
chr1	8156318	8157465
chr1	8164266	8165106
chr1	8172647	8174603
chr1	8197541	8200074
chr1	8204417	8204915
chr1	8218718	8218935
chr1	8229825	8230474
chr1	8234585	8235083
chr1	8248534	8249159
chr1	8253073	8255123
chr1	8260335	8261968
chr1	8266570	8267593
chr1	8274910	8275694
chr1	8282358	8282630
chr1	8291448	8293081
chr1	8297935	8300439
chr1	8306536	8307613
chr1	8322370	8322677
chr1	8326380	8327651
chr1	8334190	8334657
chr1	8336533	8336738
chr1	8356169	8356498
chr1	8386032	8386757
chr1	8389153	8389416
chr1	8398600	8400058
chr1	8402834	8403744
chr1	8409014	8409586
chr1	8520254	8521176
chr1	8523969	8526066
chr1	8598340	8598672
chr1	8631756	8632068
chr1	8645317	8645524
chr1	8664559	8664815
chr1	8687710	8688083
chr1	8751903	8752361
chr1	8766807	8768799
chr1	8881970	8883520
chr1	8911602	8911840
chr1	8943400	8944108
chr1	8956505	8956889
chr1	8992622	8993163
chr1	9011443	9011923
chr1	9022517	9024290
chr1	9036620	9037154
chr1	9043282	9043484
chr1	9049161	9049461
chr1	9059896	9060142
chr1	9060950	9061191
chr1	9062172	9065734
chr1	9066967	9067181
chr1	9073877	9079350
chr1	9085625	9086934
chr1	9093373	9093935
chr1	9105988	9106800
chr1	9114151	9114499
chr1	9118175	9118381
chr1	9122092	9123236
chr1	9129020	9129488
chr1	9132192	9134016
chr1	9140348	9143610
chr1	9162679	9162925
chr1	9173121	9173333
chr1	9181873	9182505
chr1	9184591	9185342
chr1	9187784	9189812
chr1	9193578	9194717
chr1	9196780	9197398
chr1	9200348	9200614
chr1	9218203	9219277
chr1	9226353	9227094
chr1	9229013	9229223
chr1	9248717	9249162
chr1	9269057	9269292
chr1	9269514	9269843
chr1	9278095	9278396
chr1	9285723	9286230
chr1	9294260	9294702
chr1	9328810	9331723
chr1	9338613	9339887
chr1	9341355	9341724
chr1	9346375	9346689
chr1	9357953	9358161
chr1	9367286	9369054
chr1	9391579	9392135
chr1	9405823	9409637
chr1	9412440	9413050
chr1	9431391	9431708
chr1	9447382	9447760
chr1	9448420	9448728
chr1	9477428	9478369
chr1	9479540	9482832
chr1	9494744	9496569
chr1	9502528	9503042
chr1	9505168	9505368
chr1	9525432	9533445
chr1	9543578	9544042
chr1	9573062	9573320
chr1	9576305	9576543
chr1	9580303	9580759
chr1	9599021	9600180
chr1	9661360	9661719
chr1	9669006	9669624
chr1	9674485	9675307
chr1	9717080	9717464
chr1	9740837	9741883
chr1	9755126	9755477
chr1	9774307	9774922
chr1	10020901	10021553
chr1	10056829	10058208
chr1	10065684	10066785
chr1	10068883	10069239
chr1	10071066	10071592
chr1	10131546	10131944
chr1	10150798	10151102
chr1	10204851	10205078
chr1	10238042	10239656
chr1	10241061	10241595
chr1	10268078	10268391
chr1	10301886	10302152
chr1	10303369	10303892
chr1	10338054	10339034
chr1	10356960	10359312
chr1	10374377	10374598
chr1	10500813	10501115
chr1	10502168	10502374
chr1	10549847	10550599
chr1	10564306	10564675
chr1	10578361	10579251
chr1	10580813	10581414
chr1	10596277	10597825
chr1	10636551	10636875
chr1	10639570	10639922
chr1	10656528	10659120
chr1	10689696	10692981
chr1	10708569	10806554
chr1	10809983	10810195
chr1	10821344	10822425
chr1	10830951	10833175
chr1	10839656	10843366
chr1	10853368	10898990
chr1	10901240	10901573
chr1	10907089	10909022
chr1	10911353	10911644
chr1	10920283	10928392
chr1	10932884	10933365
chr1	10938037	10938653
chr1	10944277	10944742
chr1	10947243	10954249
chr1	10954523	10970854
chr1	10973042	10973310
chr1	10975338	10976673
chr1	10980265	10980565
chr1	10992091	10992455
chr1	10994521	10995822
chr1	10997385	11003209
chr1	11029733	11030073
chr1	11050125	11050668
chr1	11052798	11053040
chr1	11102939	11103854
chr1	11104811	11106227
chr1	11111371	11114973
chr1	11244422	11244924
chr1	11266139	11266513
chr1	11306522	11306793
chr1	11358920	11359680
chr1	11366772	11366988
chr1	11370763	11373197
chr1	11380246	11380504
chr1	11381935	11382701
chr1	11384626	11385316
chr1	11393295	11394097
chr1	11394875	11395377
chr1	11404477	11406622
chr1	11419072	11419483
chr1	11439954	11440393
chr1	11451023	11452133
chr1	11457507	11458229
chr1	11460122	11460341
chr1	11469529	11469768
chr1	11470865	11471236
chr1	11477345	11477799
chr1	11492627	11492888
chr1	11507925	11514617
chr1	11525963	11526223
chr1	11541043	11541721
chr1	11558329	11559954
chr1	11581938	11582520
chr1	11584946	11585545
chr1	11615203	11645966
chr1	11647392	11648062
chr1	11649939	11650848
chr1	11654209	11654625
chr1	11658567	11663390
chr1	11665605	11666089
chr1	11671332	11678919
chr1	11686172	11687051
chr1	11690830	11691710
chr1	11694550	11695030
chr1	11740241	11766419
chr1	11788853	11789385
chr1	11795746	11796098
chr1	11816859	11817352
chr1	11821955	11827368
chr1	11839046	11840086
chr1	11842320	11842630
chr1	11843742	11844117
chr1	11903520	11903740
chr1	11923486	11925388
chr1	11927454	11950459
chr1	11956068	11957501
chr1	11966667	11967610
chr1	11968690	11970936
chr1	11975113	11976032
chr1	12004327	12005199
chr1	12084155	12084358
chr1	12100631	12101333
chr1	12119102	12119897
chr1	12123239	12128828
chr1	12129774	12130119
chr1	12132640	12132989
chr1	12134930	12139894
chr1	12181812	12183872
chr1	12189428	12190768
chr1	12198318	12198792
chr1	12215036	12215364
chr1	12217434	12219122
chr1	12252504	12252971
chr1	12258786	12260749
chr1	12262320	12263912
chr1	12268883	12270591
chr1	12414787	12415097
chr1	12416044	12417364
chr1	12441566	12442204
chr1	12487045	12487368
chr1	12488580	12489099
chr1	12526674	12526874
chr1	12529566	12533418
chr1	12556973	12557635
chr1	12599990	12604773
chr1	12646128	12646667
chr1	12662332	12662665
chr1	12672125	12672544
chr1	12675235	12678743
chr1	12681709	12683701
chr1	12686482	12687337
chr1	12690106	12690727
chr1	12699115	12699504
chr1	12706379	12707174
chr1	12711428	12711810
chr1	12731075	12731400
chr1	12748409	12748732
chr1	12752334	12752637
chr1	12764822	12765115
chr1	12776903	12777126
chr1	12781527	12782089
chr1	12801216	12801422
chr1	12817598	12818292
chr1	12820844	12821208
chr1	12822939	12823671
chr1	12829785	12830525
chr1	12834234	12834743
chr1	12835929	12836575
chr1	12846522	12847204
chr1	12848211	12849174
chr1	12858866	12860131
chr1	12866477	12867151
chr1	12867820	12870662
chr1	12879561	12881300
chr1	12884581	12884984
chr1	12896638	12897522
chr1	12899083	12900157
chr1	12911175	12911859
chr1	12916036	12916465
chr1	12918277	12918599
chr1	12941059	12941808
chr1	12951156	12951417
chr1	13130249	13130586
chr1	13142983	13143265
chr1	13143453	13143736
chr1	13145664	13146004
chr1	13174389	13177132
chr1	13183682	13185362
chr1	13208319	13208591
chr1	13218235	13218706
chr1	13374632	13374930
chr1	13782360	13784063
chr1	13785232	13785476
chr1	13789465	13790164
chr1	13795421	13796133
chr1	13797111	13797538
chr1	13801410	13801865
chr1	13810176	13811015
chr1	13831451	13832045
chr1	13836453	13844243
chr1	13875740	13876222
chr1	13877079	13877580
chr1	13882875	13883285
chr1	13936499	13936717
chr1	13944963	13945727
chr1	13962271	13963169
chr1	13966705	13966992
chr1	14001712	14002163
chr1	14012734	14014147
chr1	14016044	14016521
chr1	14032821	14033030
chr1	14058165	14059049
chr1	14074164	14074647
chr1	14133799	14134040
chr1	14168639	14169071
chr1	14170881	14172110
chr1	14178842	14180163
chr1	14213850	14214466
chr1	14215115	14216798
chr1	14227611	14228149
chr1	14232335	14232558
chr1	14238508	14238751
chr1	14260443	14261470
chr1	14270709	14271964
chr1	14275763	14276004
chr1	14277195	14277713
chr1	14341651	14342039
chr1	14357511	14358281
chr1	14360605	14361346
chr1	14366046	14366544
chr1	14391063	14392522
chr1	14396999	14397467
chr1	14401259	14401891
chr1	14445312	14445793
chr1	14447894	14448609
chr1	14450369	14450877
chr1	14452426	14452903
chr1	14454103	14454346
chr1	14457437	14458093
chr1	14462060	14463657
chr1	14494081	14495284
chr1	14507528	14511052
chr1	14529635	14529838
chr1	14532060	14532359
chr1	14538567	14538931
chr1	14573449	14574774
chr1	14600230	14600676
chr1	14615196	14615427
chr1	14644882	14645344
chr1	14675076	14675848
chr1	14676891	14678429
chr1	14691978	14693232
chr1	14719507	14719741
chr1	14731685	14731969
chr1	14732952	14733357
chr1	14742295	14743090
chr1	14748112	14748815
chr1	14758731	14759012
chr1	14766781	14767973
chr1	14769293	14769965
chr1	14789300	14789747
chr1	14805574	14806287
chr1	14822285	14823676
chr1	14838302	14838736
chr1	14851149	14851972
chr1	14853415	14853785
chr1	14866226	14868170
chr1	14883298	14883622
chr1	14901567	14902018
chr1	14920680	14921128
chr1	14958635	14959229
chr1	14965568	14966753
chr1	14975936	14976228
chr1	14983173	14983665
chr1	14995207	14995457
chr1	15006514	15007496
chr1	15013120	15013417
chr1	15055834	15056492
chr1	15057761	15060170
chr1	15081962	15082320
chr1	15087967	15088479
chr1	15093578	15096008
chr1	15125626	15126156
chr1	15153855	15155017
chr1	15161148	15162159
chr1	15173401	15176500
chr1	15208721	15208928
chr1	15211051	15211750
chr1	15212363	15212716
chr1	15220361	15220831
chr1	15238149	15238474
chr1	15271760	15272298
chr1	15281817	15282824
chr1	15320021	15320250
chr1	15326116	15327026
chr1	15337598	15338389
chr1	15400699	15401186
chr1	15403270	15405717
chr1	15422117	15426221
chr1	15433110	15435375
chr1	15443175	15444055
chr1	15454558	15455723
chr1	15461874	15462354
chr1	15467824	15468742
chr1	15478036	15484403
chr1	15499936	15500461
chr1	15504745	15504945
chr1	15512096	15512401
chr1	15513178	15513637
chr1	15513986	15514205
chr1	15519890	15520273
chr1	15523484	15523956
chr1	15547590	15547826
chr1	15553015	15553590
chr1	15560669	15561680
chr1	15572724	15574444
chr1	15642459	15644829
chr1	15651165	15651546
chr1	15680450	15683036
chr1	15684078	15685191
chr1	15688680	15690523
chr1	15700514	15701093
chr1	15703386	15703649
chr1	15706104	15707112
chr1	15714715	15715317
chr1	15721051	15721271
chr1	15765042	15765273
chr1	15768318	15768623
chr1	15770031	15771106
chr1	15779412	15780993
chr1	15784343	15784565
chr1	15785084	15785463
chr1	15786088	15787674
chr1	15833223	15834122
chr1	15882916	15883774
chr1	15904245	15904778
chr1	15923023	15923446
chr1	15935927	15937130
chr1	16070407	16074266
chr1	16083484	16086441
chr1	16087295	16089658
chr1	16093766	16094325
chr1	16251032	16251364
chr1	16287929	16288559
chr1	16307954	16308378
chr1	16313077	16313475
chr1	16314569	16316535
chr1	16323178	16323588
chr1	16330107	16331006
chr1	16334712	16335160
chr1	16347602	16355411
chr1	16356869	16357075
chr1	16366819	16367392
chr1	16370670	16377327
chr1	16385041	16385330
chr1	16409516	16409924
chr1	16420133	16420918
chr1	16422827	16423103
chr1	16423878	16424178
chr1	16431402	16431848
chr1	16438214	16439470
chr1	16441032	16443760
chr1	16445031	16446703
chr1	16453379	16454263
chr1	16460567	16461123
chr1	16466344	16466544
chr1	16471722	16483792
chr1	16488561	16498022
chr1	16505099	16507155
chr1	16511355	16511784
chr1	16516917	16518289
chr1	16532785	16555356
chr1	16557188	16557470
chr1	16685398	16685659
chr1	16743371	16743650
chr1	16759616	16760141
chr1	16766912	16768074
chr1	16833274	16833764
chr1	16839247	16863478
chr1	16872443	16874834
chr1	16886099	16887739
chr1	16891008	16891632
chr1	16918083	16918454
chr1	16923626	16923923
chr1	16926812	16927055
chr1	16965657	16967119
chr1	16973323	16975175
chr1	16979704	16980233
chr1	17003131	17034609
chr1	17041875	17053841
chr1	17074358	17075508
chr1	17106450	17106872
chr1	17112373	17112980
chr1	17120883	17123797
chr1	17181787	17182379
chr1	17193441	17194289
chr1	17197818	17202121
chr1	17205666	17205918
chr1	17210954	17211218
chr1	17215620	17223853
chr1	17247836	17254630
chr1	17298563	17299846
chr1	17303604	17310247
chr1	17313447	17313682
chr1	17460508	17460866
chr1	17472709	17472935
chr1	17482975	17483573
chr1	17486035	17486812
chr1	17499899	17500426
chr1	17513223	17514059
chr1	17518555	17520458
chr1	17526614	17528327
chr1	17538591	17540191
chr1	17547496	17548482
chr1	17558891	17572281
chr1	17577565	17577790
chr1	17580690	17581188
chr1	17582329	17582659
chr1	17583267	17584868
chr1	17585780	17587081
chr1	17594816	17600659
chr1	17603877	17605335
chr1	17605979	17607200
chr1	17615680	17616239
chr1	17620560	17621058
chr1	17632840	17633207
chr1	17635553	17636628
chr1	17640577	17642627
chr1	17646882	17648084
chr1	17659317	17659738
chr1	17660718	17661090
chr1	17662573	17663430
chr1	17680233	17681275
chr1	17685440	17688585
chr1	17690266	17690606
chr1	17693058	17699818
chr1	17700609	17701509
chr1	17703172	17704109
chr1	17713281	17715225
chr1	17725742	17726144
chr1	17727313	17731110
chr1	17760738	17761347
chr1	17778166	17779267
chr1	17812931	17813879
chr1	17842384	17843426
chr1	17877144	17877452
chr1	17878045	17878253
chr1	17899745	17901392
chr1	18029474	18034010
chr1	18034531	18034934
chr1	18038424	18044730
chr1	18046034	18047685
chr1	18049380	18056739
chr1	18069415	18069659
chr1	18077052	18077286
chr1	18089128	18089348
chr1	18090004	18137194
chr1	18139683	18140233
chr1	18145276	18146788
chr1	18151446	18152382
chr1	18158826	18159728
chr1	18160700	18164458
chr1	18170731	18171025
chr1	18171664	18173088
chr1	18173545	18174258
chr1	18188184	18188837
chr1	18191480	18191814
chr1	18200522	18201707
chr1	18208058	18208572
chr1	18212860	18214786
chr1	18219042	18219584
chr1	18231988	18232674
chr1	18239487	18239956
chr1	18240722	18246272
chr1	18249346	18249804
chr1	18253911	18254839
chr1	18259808	18261072
chr1	18264417	18264693
chr1	18274532	18276423
chr1	18278750	18279644
chr1	18284423	18284864
chr1	18303889	18307210
chr1	18311194	18315170
chr1	18316684	18317706
chr1	18321513	18321968
chr1	18322890	18324138
chr1	18329801	18331214
chr1	18335734	18336461
chr1	18339138	18340283
chr1	18346142	18349638
chr1	18351467	18351847
chr1	18358376	18359902
chr1	18361597	18362333
chr1	18366117	18366920
chr1	18370952	18372450
chr1	18381768	18382628
chr1	18403750	18403984
chr1	18414210	18414521
chr1	18416688	18417703
chr1	18431032	18431670
chr1	18438140	18438702
chr1	18464298	18464543
chr1	18547487	18547727
chr1	18550409	18551120
chr1	18554356	18554648
chr1	18563400	18564774
chr1	18589409	18590744
chr1	18616826	18622073
chr1	18624864	18626193
chr1	18640316	18641196
chr1	18651365	18652136
chr1	18700230	18700998
chr1	18717014	18717348
chr1	18720563	18720799
chr1	18731986	18732324
chr1	18735146	18737380
chr1	18739928	18740545
chr1	18744756	18746787
chr1	18748652	18749858
chr1	18760690	18761113
chr1	18764610	18765599
chr1	18773152	18776684
chr1	18793066	18793318
chr1	18794784	18797672
chr1	18799440	18803557
chr1	18810290	18810543
chr1	18812715	18815876
chr1	18825903	18826204
chr1	18838500	18839674
chr1	18855616	18856549
chr1	18859070	18859962
chr1	18861665	18862492
chr1	18868719	18875920
chr1	18887355	18888264
chr1	18895245	18898122
chr1	18925181	18926405
chr1	18929444	18939137
chr1	18941931	18942527
chr1	18947815	18949091
chr1	18951067	18988808
chr1	18996983	18997556
chr1	19000372	19000608
chr1	19009815	19011408
chr1	19014763	19015023
chr1	19015661	19016921
chr1	19023246	19023825
chr1	19024858	19025688
chr1	19034654	19037856
chr1	19043068	19066523
chr1	19073594	19075898
chr1	19092281	19092786
chr1	19094847	19095918
chr1	19098447	19099061
chr1	19100396	19101834
chr1	19104796	19107384
chr1	19114581	19114966
chr1	19119679	19122034
chr1	19129593	19146109
chr1	19175091	19181313
chr1	19188835	19189648
chr1	19316044	19316887
chr1	19331916	19333038
chr1	19335792	19336184
chr1	19379025	19386078
chr1	19527885	19528276
chr1	19595135	19596193
chr1	19599675	19600257
chr1	19614999	19615943
chr1	19680301	19680513
chr1	19708528	19709235
chr1	19745225	19746731
chr1	19748450	19749045
chr1	19798496	19798766
chr1	19808965	19809528
chr1	19821395	19821614
chr1	19822080	19822898
chr1	19826750	19827229
chr1	19836320	19836641
chr1	19858803	19860121
chr1	19881184	19881606
chr1	19914066	19915005
chr1	19920216	19920429
chr1	19966890	19967542
chr1	19991164	19993263
chr1	19996195	19996469
chr1	20005744	20009818
chr1	20026025	20026648
chr1	20032786	20033256
chr1	20039290	20039745
chr1	20045344	20050579
chr1	20063708	20065184
chr1	20076754	20077724
chr1	20080795	20081286
chr1	20095114	20096596
chr1	20099738	20101241
chr1	20102469	20102900
chr1	20112798	20114396
chr1	20116343	20116612
chr1	20120059	20120652
chr1	20124594	20125156
chr1	20128832	20129350
chr1	20134415	20134635
chr1	20134973	20136060
chr1	20139170	20143948
chr1	20146413	20147068
chr1	20151819	20152964
chr1	20166242	20166562
chr1	20174878	20175349
chr1	20176166	20177616
chr1	20186675	20187950
chr1	20194847	20195225
chr1	20203927	20204205
chr1	20208330	20209462
chr1	20234081	20235251
chr1	20243280	20243668
chr1	20249204	20251373
chr1	20253303	20256117
chr1	20278523	20278934
chr1	20286974	20287318
chr1	20301963	20302202
chr1	20316157	20317890
chr1	20326229	20326706
chr1	20380957	20381674
chr1	20412023	20412659
chr1	20424814	20425184
chr1	20427562	20428545
chr1	20434160	20435438
chr1	20440793	20441600
chr1	20446319	20447109
chr1	20450096	20450547
chr1	20470713	20470972
chr1	20474778	20475306
chr1	20502000	20502386
chr1	20509736	20510881
chr1	20550199	20551024
chr1	20553727	20553975
chr1	20555644	20556271
chr1	20557233	20557608
chr1	20562362	20562823
chr1	20567900	20568431
chr1	20591546	20592112
chr1	20598179	20598967
chr1	20616797	20618540
chr1	20641487	20643323
chr1	20646962	20647164
chr1	20663817	20664160
chr1	20667507	20668093
chr1	20669523	20672026
chr1	20681068	20681873
chr1	20697204	20698272
chr1	20709402	20710314
chr1	20725832	20727262
chr1	20729407	20729759
chr1	20735678	20737002
chr1	20739077	20739357
chr1	20742937	20743284
chr1	20772542	20772953
chr1	20793596	20795288
chr1	20799631	20800064
chr1	20841887	20842433
chr1	20845574	20846915
chr1	20851943	20852776
chr1	20856704	20867864
chr1	20869507	20870768
chr1	20872801	20873738
chr1	20882918	20884139
chr1	20886169	20886669
chr1	20888274	20890663
chr1	20894080	20894335
chr1	20901214	20902649
chr1	20914109	20914357
chr1	20915334	20915881
chr1	20919245	20921478
chr1	20928154	20929255
chr1	20941840	20942559
chr1	20944408	20947348
chr1	20988693	20988912
chr1	20996904	20997563
chr1	21004335	21004604
chr1	21015923	21016981
chr1	21035116	21035398
chr1	21042719	21043319
chr1	21043815	21044964
chr1	21048946	21049378
chr1	21052152	21052565
chr1	21273823	21274063
chr1	21276433	21277053
chr1	21320234	21320800
chr1	21339626	21339980
chr1	21433474	21433955
chr1	21514305	21514595
chr1	21515849	21516218
chr1	21529710	21530038
chr1	21537675	21537974
chr1	21541747	21542019
chr1	21569679	21569992
chr1	21574909	21575179
chr1	21609228	21609458
chr1	21613875	21614380
chr1	21622199	21622402
chr1	21678534	21678971
chr1	21680004	21680637
chr1	21710417	21711989
chr1	21716056	21716491
chr1	21718599	21719605
chr1	21722143	21722760
chr1	21724506	21725913
chr1	21727469	21728029
chr1	21738992	21741387
chr1	21747899	21748328
chr1	21754153	21755038
chr1	21760898	21761247
chr1	21784764	21785243
chr1	21786707	21786968
chr1	21812575	21813058
chr1	21818658	21819257
chr1	21825251	21825498
chr1	21839015	21843040
chr1	21846339	21846697
chr1	21874522	21874755
chr1	21877074	21877323
chr1	21879879	21880372
chr1	21911750	21913151
chr1	21918705	21918979
chr1	21922207	21924502
chr1	21926148	21927040
chr1	21927326	21928248
chr1	21934312	21934931
chr1	21952388	21952637
chr1	21957423	21957907
chr1	21997995	21998839
chr1	22004533	22004762
chr1	22023546	22023883
chr1	22136774	22137074
chr1	22143461	22143905
chr1	22148630	22151113
chr1	22151381	22152194
chr1	22159039	22159370
chr1	22190593	22191114
chr1	22192566	22192785
chr1	22195397	22195736
chr1	22227240	22229792
chr1	22234470	22235347
chr1	22246917	22249698
chr1	22256123	22257005
chr1	22258941	22259284
chr1	22273492	22274205
chr1	22278843	22279159
chr1	22279702	22280075
chr1	22296490	22297535
chr1	22299174	22300807
chr1	22308469	22308854
chr1	22310104	22310687
chr1	22323907	22324131
chr1	22326848	22327389
chr1	22343832	22344153
chr1	22382987	22383235
chr1	22388345	22389269
chr1	22430447	22431111
chr1	22440963	22441648
chr1	22446645	22448701
chr1	22449566	22449994
chr1	22458060	22475560
chr1	22479062	22483707
chr1	22490513	22492127
chr1	22493853	22494542
chr1	22503938	22505002
chr1	22515613	22516301
chr1	22523320	22524007
chr1	22538872	22539417
chr1	22548473	22553556
chr1	22560444	22561150
chr1	22569408	22600042
chr1	22601762	22602685
chr1	22612215	22615030
chr1	22636905	22637845
chr1	22644367	22648206
chr1	22651482	22651696
chr1	22654954	22656727
chr1	22665881	22666523
chr1	22673866	22674856
chr1	22679075	22679310
chr1	22685697	22686821
chr1	22689281	22691412
chr1	22698133	22699132
chr1	22702238	22703276
chr1	22709387	22709700
chr1	22721815	22729714
chr1	22731294	22748832
chr1	22750857	22751472
chr1	22754998	22756096
chr1	22759128	22759649
chr1	22791270	22791603
chr1	22797308	22798638
chr1	22830341	22830686
chr1	22871315	22894292
chr1	22895006	22895214
chr1	22897382	22897662
chr1	22908116	22924260
chr1	22933355	22959099
chr1	22961118	22964498
chr1	22970246	22972901
chr1	22973772	22974253
chr1	22975141	22975660
chr1	22980315	22980768
chr1	22986772	22987550
chr1	22991408	22997638
chr1	23008938	23009357
chr1	23024316	23026826
chr1	23056285	23057087
chr1	23090448	23091811
chr1	23127517	23128619
chr1	23211312	23211541
chr1	23253490	23255074
chr1	23258880	23260488
chr1	23288624	23288869
chr1	23294538	23294901
chr1	23299071	23299545
chr1	23308041	23308531
chr1	23324011	23325086
chr1	23327551	23328861
chr1	23336390	23337664
chr1	23343075	23343319
chr1	23365945	23366204
chr1	23370838	23371733
chr1	23377870	23378668
chr1	23389224	23389467
chr1	23542007	23544996
chr1	23558502	23558786
chr1	23563384	23563639
chr1	23564127	23564336
chr1	23569864	23570683
chr1	23571870	23572080
chr1	23574612	23575331
chr1	23589804	23591224
chr1	23610714	23611013
chr1	23626251	23626900
chr1	23635287	23635787
chr1	23668691	23669128
chr1	23676446	23676822
chr1	23688347	23688553
chr1	23701123	23701600
chr1	23707356	23707698
chr1	23711486	23713198
chr1	23714084	23714374
chr1	23743449	23746329
chr1	23763081	23764045
chr1	23773119	23773610
chr1	23816261	23817183
chr1	23821909	23822282
chr1	23846884	23847168
chr1	23851457	23852111
chr1	23854832	23858342
chr1	23861824	23862496
chr1	23869374	23869844
chr1	23870832	23871431
chr1	23872966	23874515
chr1	23875417	23875879
chr1	23876907	23877839
chr1	23897268	23897765
chr1	23916167	23916491
chr1	23918426	23919047
chr1	23919780	23920042
chr1	23927889	23928127
chr1	23928762	23929254
chr1	23930397	23931639
chr1	23932298	23932550
chr1	23936063	23936727
chr1	23938590	23946785
chr1	23953650	23954612
chr1	23955591	23956672
chr1	23967662	23967973
chr1	23970373	23970851
chr1	23972348	23972805
chr1	23973227	23974860
chr1	23979579	23981739
chr1	23983294	23984554
chr1	23986894	23987530
chr1	23999743	24005619
chr1	24017839	24018911
chr1	24104058	24105187
chr1	24148251	24148489
chr1	24157385	24158978
chr1	24163179	24164660
chr1	24167503	24168956
chr1	24197721	24198361
chr1	24209718	24210041
chr1	24231353	24231632
chr1	24242932	24244300
chr1	24248677	24249968
chr1	24253092	24254452
chr1	24263367	24264154
chr1	24268180	24268500
chr1	24277991	24280258
chr1	24281692	24282269
chr1	24325181	24325427
chr1	24329556	24330256
chr1	24331021	24331824
chr1	24348820	24349416
chr1	24390859	24391072
chr1	24391994	24392289
chr1	24392886	24393324
chr1	24401797	24403929
chr1	24413511	24414307
chr1	24421261	24423403
chr1	24425070	24426381
chr1	24440116	24448801
chr1	24452853	24453265
chr1	24454593	24455575
chr1	24462002	24462304
chr1	24463563	24468885
chr1	24470123	24470648
chr1	24477100	24479218
chr1	24486767	24487662
chr1	24497054	24497295
chr1	24500456	24500790
chr1	24502585	24504449
chr1	24507203	24507425
chr1	24522258	24523110
chr1	24531742	24531960
chr1	24536760	24537327
chr1	24542582	24553978
chr1	24561569	24566067
chr1	24586143	24586401
chr1	24587523	24588316
chr1	24592082	24592400
chr1	24593353	24594374
chr1	24602398	24604973
chr1	24614677	24614878
chr1	24619911	24620126
chr1	24625102	24626162
chr1	24627488	24628595
chr1	24630881	24631971
chr1	24647817	24649495
chr1	24664177	24675826
chr1	24680611	24681800
chr1	24698882	24699544
chr1	24701631	24702332
chr1	24712722	24713044
chr1	24718756	24719213
chr1	24731025	24731295
chr1	24752277	24752583
chr1	24809461	24810932
chr1	24834855	24835802
chr1	24837289	24837526
chr1	24838305	24838880
chr1	24840636	24842187
chr1	24847635	24847925
chr1	24861604	24863471
chr1	24866768	24867781
chr1	24881784	24882962
chr1	24911429	24911862
chr1	24912971	24915246
chr1	24918201	24918898
chr1	24924861	24925190
chr1	24929982	24930816
chr1	24937000	24937540
chr1	24949497	24950011
chr1	25026382	25027858
chr1	25052020	25052263
chr1	25102228	25103775
chr1	25174349	25180844
chr1	25188613	25193575
chr1	25195710	25195955
chr1	25223361	25227462
chr1	25235814	25236547
chr1	25269323	25269574
chr1	25270104	25272457
chr1	25275555	25277481
chr1	25305200	25305705
chr1	25307301	25308873
chr1	25325466	25326129
chr1	25331323	25333785
chr1	25338047	25338655
chr1	25345009	25345702
chr1	25351284	25351526
chr1	25358012	25359446
chr1	25360332	25361266
chr1	25365427	25366179
chr1	25369035	25369300
chr1	25373247	25384558
chr1	25409864	25418030
chr1	25428974	25434614
chr1	25438836	25439505
chr1	25445860	25446258
chr1	25446887	25447444
chr1	25448770	25449287
chr1	25451021	25451904
chr1	25455842	25456401
chr1	25460590	25462627
chr1	25472000	25472790
chr1	25493870	25495591
chr1	25503977	25504303
chr1	25505833	25506122
chr1	25509129	25510316
chr1	25519079	25519962
chr1	25523596	25524772
chr1	25537135	25537528
chr1	25538961	25540946
chr1	25546479	25547076
chr1	25667376	25667875
chr1	25676173	25676444
chr1	25698338	25699959
chr1	25711850	25712297
chr1	25717982	25718666
chr1	25737727	25737953
chr1	25751779	25752789
chr1	25832109	25832472
chr1	25833179	25833841
chr1	25844029	25844881
chr1	25846841	25847131
chr1	25865561	25867050
chr1	25869747	25870185
chr1	25870469	25871060
chr1	25899581	25901348
chr1	25905797	25908188
chr1	25913977	25915256
chr1	25925779	25926016
chr1	25935134	25935935
chr1	25939028	25939832
chr1	25940824	25941047
chr1	26002270	26002536
chr1	26027532	26027842
chr1	26040100	26040683
chr1	26078597	26079560
chr1	26084403	26085005
chr1	26105637	26106049
chr1	26109126	26109592
chr1	26173813	26174109
chr1	26194358	26194966
chr1	26278142	26279167
chr1	26315943	26316294
chr1	26366130	26366451
chr1	26369918	26381190
chr1	26382485	26382765
chr1	26383455	26384190
chr1	26386394	26387824
chr1	26392693	26396276
chr1	26404873	26407892
chr1	26420230	26421566
chr1	26471566	26472923
chr1	26474372	26474925
chr1	26480936	26483400
chr1	26485402	26485823
chr1	26508394	26510300
chr1	26516872	26517524
chr1	26527267	26528075
chr1	26530385	26531156
chr1	26608430	26609166
chr1	26616787	26618279
chr1	26662006	26690540
chr1	26695461	26695691
chr1	26698291	26698635
chr1	26717312	26720489
chr1	26729866	26730609
chr1	26734560	26740567
chr1	26743343	26744986
chr1	26745586	26747010
chr1	26747392	26747594
chr1	26800015	26800768
chr1	26815417	26816021
chr1	26819155	26820486
chr1	26826853	26827158
chr1	26840240	26840648
chr1	26844670	26846088
chr1	26867825	26868370
chr1	26896873	26897088
chr1	26904770	26906828
chr1	26907791	26908037
chr1	26925259	26925871
chr1	26937407	26938619
chr1	26944643	26948703
chr1	26961325	26961554
chr1	26979108	26979473
chr1	26994314	26994526
chr1	27032597	27033080
chr1	27050959	27051887
chr1	27141463	27141858
chr1	27187779	27187995
chr1	27189270	27192455
chr1	27201371	27201688
chr1	27226560	27226990
chr1	27235680	27237007
chr1	27237680	27239180
chr1	27242561	27243547
chr1	27271905	27272195
chr1	27282070	27283009
chr1	27289978	27290185
chr1	27290781	27291089
chr1	27294306	27294506
chr1	27298009	27299743
chr1	27301920	27302171
chr1	27313776	27314026
chr1	27332947	27339359
chr1	27339494	27340001
chr1	27345590	27345876
chr1	27348087	27348993
chr1	27352699	27354345
chr1	27376297	27376814
chr1	27385199	27386206
chr1	27402686	27402927
chr1	27404414	27404693
chr1	27481048	27481672
chr1	27483668	27484621
chr1	27485321	27485892
chr1	27507926	27508259
chr1	27510504	27510840
chr1	27540992	27542907
chr1	27559754	27560150
chr1	27570526	27570865
chr1	27632487	27632701
chr1	27633283	27634106
chr1	27636970	27637207
chr1	27644228	27644887
chr1	27646014	27646254
chr1	27659278	27659496
chr1	27675443	27693969
chr1	27703361	27704755
chr1	27706416	27710373
chr1	27713238	27714477
chr1	27725875	27727043
chr1	27732964	27733578
chr1	27747084	27747670
chr1	27814652	27815127
chr1	27859455	27859734
chr1	27929181	27942345
chr1	27943473	27944023
chr1	27944865	27945131
chr1	27968178	27968867
chr1	27978641	27979551
chr1	27981724	27982717
chr1	27984926	27985206
chr1	27985856	27986808
chr1	28012802	28013387
chr1	28017310	28017565
chr1	28027386	28027599
chr1	28096488	28097496
chr1	28182865	28183782
chr1	28204431	28204830
chr1	28205571	28205927
chr1	28240585	28240834
chr1	28251610	28252250
chr1	28263952	28264376
chr1	28265209	28265445
chr1	28272943	28273475
chr1	28280970	28281261
chr1	28309722	28310228
chr1	28312597	28312817
chr1	28318193	28318649
chr1	28334268	28334837
chr1	28362006	28362242
chr1	28365389	28366130
chr1	28394969	28395254
chr1	28410009	28410568
chr1	28415191	28415814
chr1	28420295	28421250
chr1	28440416	28440712
chr1	28447304	28447955
chr1	28454618	28455142
chr1	28462013	28463418
chr1	28467296	28467824
chr1	28473345	28474307
chr1	28476863	28477260
chr1	28482433	28482723
chr1	28484534	28484860
chr1	28501669	28503817
chr1	28517492	28517998
chr1	28522725	28523401
chr1	28599288	28600288
chr1	28611493	28611765
chr1	28655198	28655987
chr1	28680500	28680904
chr1	28701183	28701538
chr1	28726061	28726396
chr1	28738268	28738609
chr1	28786463	28786867
chr1	28815072	28816728
chr1	28832799	28834586
chr1	28844096	28846101
chr1	28918231	28919682
chr1	28920071	28920438
chr1	28925998	28926579
chr1	28954262	28955724
chr1	28985997	28986414
chr1	29000058	29000258
chr1	29001912	29002298
chr1	29118823	29119028
chr1	29125047	29125532
chr1	29126494	29127034
chr1	29130610	29131797
chr1	29141978	29142703
chr1	29166063	29166324
chr1	29191557	29192259
chr1	29197341	29197653
chr1	29208642	29211032
chr1	29213016	29215474
chr1	29216829	29217197
chr1	29220429	29220784
chr1	29245189	29246156
chr1	29253515	29253764
chr1	29300592	29301400
chr1	29340329	29341642
chr1	29351813	29352040
chr1	29408729	29409703
chr1	29487369	29487649
chr1	29490924	29491579
chr1	29513002	29513241
chr1	29558445	29558706
chr1	29560055	29560769
chr1	29593833	29594217
chr1	29607265	29608371
chr1	29609314	29612885
chr1	29617149	29617840
chr1	29620265	29621853
chr1	29628535	29628938
chr1	29629644	29640997
chr1	29651156	29652908
chr1	29654741	29655164
chr1	29664646	29664849
chr1	29681991	29683468
chr1	29689046	29689320
chr1	29697191	29699908
chr1	29708455	29708850
chr1	29711928	29712221
chr1	29713618	29715465
chr1	29716930	29718188
chr1	29724072	29724408
chr1	29730617	29731492
chr1	29735569	29735935
chr1	29737053	29737313
chr1	29740215	29740929
chr1	29759768	29761067
chr1	29762646	29763065
chr1	29764138	29764525
chr1	29765644	29767730
chr1	29777929	29778286
chr1	29779743	29780688
chr1	29788636	29789375
chr1	29799422	29800979
chr1	29816759	29818480
chr1	29823237	29823458
chr1	29825930	29826386
chr1	29827798	29830695
chr1	29832324	29833525
chr1	29850135	29854247
chr1	29863332	29863762
chr1	29872399	29874638
chr1	30031027	30033348
chr1	30035085	30036197
chr1	30045202	30046039
chr1	30050236	30051864
chr1	30056656	30058105
chr1	30064318	30068377
chr1	30083170	30083492
chr1	30097115	30100487
chr1	30102047	30102377
chr1	30105927	30108005
chr1	30111315	30112797
chr1	30117791	30119233
chr1	30138182	30138422
chr1	30151578	30154551
chr1	30160787	30161328
chr1	30163391	30171517
chr1	30173238	30173467
chr1	30175869	30176856
chr1	30177809	30178672
chr1	30179644	30189560
chr1	30193323	30193708
chr1	30212534	30217080
chr1	30219305	30220749
chr1	30221382	30221715
chr1	30224478	30225312
chr1	30229926	30231960
chr1	30252243	30252445
chr1	30256442	30263034
chr1	30271752	30278441
chr1	30282382	30282917
chr1	30283659	30284035
chr1	30296333	30297707
chr1	30299347	30308372
chr1	30310448	30310699
chr1	30316972	30317806
chr1	30320310	30320933
chr1	30347063	30347284
chr1	30349534	30350365
chr1	30353402	30354738
chr1	30356307	30357001
chr1	30368735	30369255
chr1	30373113	30375014
chr1	30376871	30377156
chr1	30380400	30383123
chr1	30386814	30389199
chr1	30390535	30399737
chr1	30420684	30421099
chr1	30424550	30424813
chr1	30433312	30434265
chr1	30447874	30448421
chr1	30453730	30454601
chr1	30457305	30457519
chr1	30458946	30459797
chr1	30468801	30469056
chr1	30474178	30475886
chr1	30476397	30476874
chr1	30485643	30487482
chr1	30497825	30498280
chr1	30502024	30502533
chr1	30510587	30513101
chr1	30544123	30544712
chr1	30558938	30562519
chr1	30578448	30581799
chr1	30587064	30587449
chr1	30589119	30589537
chr1	30590344	30590688
chr1	30612624	30613162
chr1	30618441	30618683
chr1	30620908	30622841
chr1	30632572	30640073
chr1	30655867	30656455
chr1	30658810	30659040
chr1	30666399	30666669
chr1	30668116	30669293
chr1	30671787	30672771
chr1	30675720	30676044
chr1	30681736	30682219
chr1	30684884	30685221
chr1	30711979	30712664
chr1	30718815	30726047
chr1	30728328	30728665
chr1	30738721	30739143
chr1	30740893	30741279
chr1	30742423	30742876
chr1	30745567	30745799
chr1	30749138	30749622
chr1	30757466	30761663
chr1	30777770	30778276
chr1	30784158	30787026
chr1	30787922	30788238
chr1	30798374	30800999
chr1	30803476	30804100
chr1	30805841	30806056
chr1	30810461	30810772
chr1	30815096	30815950
chr1	30819216	30820278
chr1	30831108	30836094
chr1	30841104	30852513
chr1	30854338	30858528
chr1	30859474	30860129
chr1	30861864	30862531
chr1	30867129	30867436
chr1	30869360	30869912
chr1	30873098	30873615
chr1	30875127	30875576
chr1	30876344	30880856
chr1	30884418	30887076
chr1	30888215	30888454
chr1	30895045	30896599
chr1	30919116	30920579
chr1	30923107	30924111
chr1	30935198	30935822
chr1	30945948	30946257
chr1	30950515	30951905
chr1	30958132	30958493
chr1	30984987	30988819
chr1	30994521	30994777
chr1	30998443	30998936
chr1	31000036	31001582
chr1	31011410	31013256
chr1	31015268	31015592
chr1	31024478	31026896
chr1	31042628	31044447
chr1	31090202	31090705
chr1	31092608	31095269
chr1	31106764	31107157
chr1	31110115	31110841
chr1	31113169	31117866
chr1	31125423	31126037
chr1	31129732	31141393
chr1	31162150	31164978
chr1	31167078	31167511
chr1	31184819	31186461
chr1	31193094	31193503
chr1	31210960	31211257
chr1	31217641	31218786
chr1	31238103	31239094
chr1	31277663	31277949
chr1	31278823	31279555
chr1	31285507	31285797
chr1	31289078	31290266
chr1	31313665	31313907
chr1	31317494	31318218
chr1	31336820	31337023
chr1	31338740	31339616
chr1	31366540	31366949
chr1	31393656	31393945
chr1	31404542	31406175
chr1	31407742	31408107
chr1	31444050	31444536
chr1	31506739	31507316
chr1	31508546	31508846
chr1	31591687	31592110
chr1	31594469	31595105
chr1	31595665	31595888
chr1	31598559	31599131
chr1	31632660	31633511
chr1	31645292	31645855
chr1	31666670	31667290
chr1	31671179	31675321
chr1	31681048	31681579
chr1	31687818	31689166
chr1	31707207	31713544
chr1	31792004	31792451
chr1	31812422	31812644
chr1	31817257	31817476
chr1	31882244	31887614
chr1	31898162	31899139
chr1	31926342	31928829
chr1	31935551	31936192
chr1	31938540	31938975
chr1	31940034	31940582
chr1	31941571	31944187
chr1	31950199	31950634
chr1	31973729	31974055
chr1	31982745	31983581
chr1	31996800	31997803
chr1	32033436	32035513
chr1	32041287	32042224
chr1	32044822	32046411
chr1	32047940	32048923
chr1	32070944	32073891
chr1	32079906	32086742
chr1	32094056	32095107
chr1	32121748	32122078
chr1	32124832	32125262
chr1	32129248	32129590
chr1	32145500	32145777
chr1	32151207	32153572
chr1	32158739	32160798
chr1	32172426	32172730
chr1	32177995	32178268
chr1	32179751	32181975
chr1	32246933	32247214
chr1	32250757	32252806
chr1	32281401	32281857
[truncated: 131,651 more rows]

## Sheet: Brain_Negative_Aging_Segments
Chrom	Start	End
chr1	2261374	2261586
chr1	2311306	2343018
chr1	2471108	2471788
chr1	2566496	2567320
chr1	3060197	3069608
chr1	3193876	3209063
chr1	3289037	3291080
chr1	3499517	3503536
chr1	3539340	3540277
chr1	3694176	3709303
chr1	3738653	3741431
chr1	4108096	4109185
chr1	4167079	4167618
chr1	5525115	5525410
chr1	5727352	5730087
chr1	5897033	5898026
chr1	6492863	6493459
chr1	6819334	6823070
chr1	6848458	6849448
chr1	7309976	7310553
chr1	7413142	7413508
chr1	7472255	7472740
chr1	7506515	7507108
chr1	7642355	7642710
chr1	7784040	7805518
chr1	7844637	7870724
chr1	8073551	8075571
chr1	8085628	8085860
chr1	8168908	8170244
chr1	8452692	8453350
chr1	8506326	8508995
chr1	8594836	8596151
chr1	8784631	8788069
chr1	9081131	9081351
chr1	9190637	9192192
chr1	9297352	9312215
chr1	9673175	9673540
chr1	9675474	9677807
chr1	10071844	10073843
chr1	10076951	10077543
chr1	10320720	10325841
chr1	10369416	10374192
chr1	10386237	10446707
chr1	10555429	10555670
chr1	10919199	10919708
chr1	10979030	10980076
chr1	11411520	11412971
chr1	12292851	12296379
chr1	12638804	12639050
chr1	12650448	12651983
chr1	12687510	12688292
chr1	14408985	14409580
chr1	14913657	14913919
chr1	14936789	14936999
chr1	14978976	14979549
chr1	15131560	15131795
chr1	15251078	15251381
chr1	15276403	15277190
chr1	15393567	15394006
chr1	15524973	15525778
chr1	15705710	15706083
chr1	15733052	15734506
chr1	15942680	15942885
chr1	16013044	16049076
chr1	16049370	16063314
chr1	16204081	16204440
chr1	16254677	16255367
chr1	16261488	16279998
chr1	16401243	16401778
chr1	16522059	16522321
chr1	16799027	16799237
chr1	16826316	16826857
chr1	17202865	17203174
chr1	17241490	17243482
chr1	17352657	17356013
chr1	18479577	18482870
chr1	18911677	18912100
chr1	19232428	19282074
chr1	19434989	19435395
chr1	19464550	19471020
chr1	19476077	19481628
chr1	19487955	19488508
chr1	19545535	19572683
chr1	19613430	19614852
chr1	19670865	19679929
chr1	19712470	19712718
chr1	19961400	19964139
chr1	20198276	20198783
chr1	20517177	20523826
chr1	20589042	20589460
chr1	20822672	20823031
chr1	20824818	20825196
chr1	20961641	20986953
chr1	21005554	21013306
chr1	21499074	21500130
chr1	21570470	21571126
chr1	21624154	21624967
chr1	21728045	21728271
chr1	22321258	22321474
chr1	22532047	22533003
chr1	22650966	22651195
chr1	23087128	23087380
chr1	23180937	23181726
chr1	23191502	23191744
chr1	23467060	23467400
chr1	23545042	23546925
chr1	23699168	23699901
chr1	23778597	23778907
chr1	24244686	24248338
chr1	24398943	24399272
chr1	24462736	24463228
chr1	24614322	24614631
chr1	24970609	24971765
chr1	24975954	24976393
chr1	24983463	24983693
chr1	25551943	25572637
chr1	25957486	25958559
chr1	25981200	25987085
chr1	26044127	26044814
chr1	26053711	26070756
chr1	26131258	26150218
chr1	26189315	26192277
chr1	26346571	26356033
chr1	26615924	26616312
chr1	27184545	27185084
chr1	27370736	27372579
chr1	27864634	27882123
chr1	28049789	28051208
chr1	28564335	28565131
chr1	28919738	28920057
chr1	29155941	29157936
chr1	29181012	29181841
chr1	29508795	29509512
chr1	30682530	30682796
chr1	30853062	30853548
chr1	31142300	31142572
chr1	31369513	31369830
chr1	31773504	31773735
chr1	31779139	31780642
chr1	32369867	32370936
chr1	32455185	32455410
chr1	32646503	32653715
chr1	32674788	32676031
chr1	32834297	32859390
chr1	33147271	33147731
chr1	33632655	33633112
chr1	33648518	33648997
chr1	33745742	33746235
chr1	33938210	33938936
chr1	34076683	34077004
chr1	34287512	34287962
chr1	34436712	34438881
chr1	34662057	34663389
chr1	35352616	35352852
chr1	35385154	35386794
chr1	35644421	35655776
chr1	35766918	35769847
chr1	36021298	36022291
chr1	36104050	36104842
chr1	36761637	36765918
chr1	36847927	36850129
chr1	37428409	37428737
chr1	37438855	37439410
chr1	37920769	37921324
chr1	38003319	38010416
chr1	38152636	38155456
chr1	38270037	38273114
chr1	38319772	38320460
chr1	38330809	38331586
chr1	39304286	39305689
chr1	39458924	39479659
chr1	39514939	39515180
chr1	39725316	39726140
chr1	39762634	39767396
chr1	39790542	39790796
chr1	39827015	39827288
chr1	39846806	39856740
chr1	40750280	40750684
chr1	41223078	41224770
chr1	41231031	41236654
chr1	42822646	42823002
chr1	43783681	43784827
chr1	43851755	43855699
chr1	43870760	43871989
chr1	43897322	43898263
chr1	44018534	44020959
chr1	44056756	44095337
chr1	44118374	44143848
chr1	44356245	44360449
chr1	44434389	44438171
chr1	44567994	44568676
chr1	44951161	44951808
chr1	45105365	45106070
chr1	45144806	45147073
chr1	45173628	45173857
chr1	45194560	45196381
chr1	45479066	45479496
chr1	45966392	45986224
chr1	46241169	46241374
chr1	46640250	46641815
chr1	46752600	46759175
chr1	46829844	46831853
chr1	46861975	46872184
chr1	47036075	47036319
chr1	47039259	47039685
chr1	47042114	47043562
chr1	47065233	47066175
chr1	47093251	47093770
chr1	48406044	48406259
chr1	48825687	48826265
chr1	49195800	49196002
chr1	49254472	49255940
chr1	51248831	51249479
chr1	51743061	51749891
chr1	51761776	51763652
chr1	51802600	51803018
chr1	51824455	51824987
chr1	52310364	52315437
chr1	52344384	52344675
chr1	52436575	52437262
chr1	52456447	52457367
chr1	52691679	52692275
chr1	53219316	53224198
chr1	53661128	53661767
chr1	54499691	54500426
chr1	54635861	54637410
chr1	54677403	54678249
chr1	54716594	54720318
chr1	54736397	54737151
chr1	54795954	54799957
chr1	54824107	54825983
chr1	54856033	54858060
chr1	55307556	55308073
chr1	55573242	55574976
chr1	55612663	55613478
chr1	55660424	55660648
chr1	55728983	55729502
chr1	56513990	56514286
chr1	56973919	56975109
chr1	57143212	57143549
chr1	61111138	61111440
chr1	61611190	61611434
chr1	61740285	61740736
chr1	62192337	62193219
chr1	62335635	62337567
chr1	62654548	62655500
chr1	63157540	63158040
chr1	63833486	63834329
chr1	64734116	64734808
chr1	65289515	65290529
chr1	65311513	65311748
chr1	65721460	65722895
chr1	66492503	66493851
chr1	66750537	66750889
chr1	66780156	66781288
chr1	66811402	66811646
chr1	66830827	66831798
chr1	67002090	67003254
chr1	67028268	67030197
chr1	67065239	67065498
chr1	67218614	67219013
chr1	67394924	67395789
chr1	67887924	67890904
chr1	68888388	68888649
chr1	72477217	72478102
chr1	73429984	73430649
chr1	77426100	77426335
chr1	77441430	77441767
chr1	77614158	77614692
chr1	77746205	77747129
chr1	77879031	77880036
chr1	77935040	77936859
chr1	77997622	78001700
chr1	78475171	78475778
chr1	79607120	79607341
chr1	79881893	79882101
chr1	81345928	81346513
chr1	81948924	81949321
chr1	82570001	82570218
chr1	83617219	83617712
chr1	84291573	84291805
chr1	84466126	84466988
chr1	85069466	85070481
chr1	85084730	85086462
chr1	85121730	85122120
chr1	85730607	85731035
chr1	85868321	85868549
chr1	87256108	87256370
chr1	87285251	87285706
chr1	87373394	87373648
chr1	87578995	87579281
chr1	87643905	87645414
chr1	87673174	87673565
chr1	87690588	87690890
chr1	89311324	89311566
chr1	89323807	89328523
chr1	89394108	89396679
chr1	89991796	89992026
chr1	90011206	90012023
chr1	91439243	91439943
chr1	91482372	91483514
chr1	92969629	92969933
chr1	93040641	93040884
chr1	93299009	93311417
chr1	93343999	93347941
chr1	93817029	93818663
chr1	93975092	93977306
chr1	94150215	94150566
chr1	95258130	95259118
chr1	95697732	95701150
chr1	96803050	96803293
chr1	100726200	100726631
chr1	100900262	100901183
chr1	101327187	101327390
chr1	103141062	103141709
chr1	103301688	103302257
chr1	103511221	103511459
chr1	104425790	104426123
chr1	105236512	105236715
chr1	105477856	105479246
chr1	109717376	109717894
chr1	109909947	109939656
chr1	110083517	110084687
chr1	110149809	110150190
chr1	110530427	110533056
chr1	111067342	111067747
chr1	111140691	111148251
chr1	112157933	112158193
chr1	112257772	112258001
chr1	113327984	113328506
chr1	113460019	113460301
chr1	113918432	113919001
chr1	114118271	114118674
chr1	114448489	114449927
chr1	114926566	114926827
chr1	114995733	114996021
chr1	115008248	115008622
chr1	115107180	115107411
chr1	115681053	115682068
chr1	116917558	116952819
chr1	117615115	117615341
chr1	118153721	118156445
chr1	119687316	119687634
chr1	120165406	120171030
chr1	120171431	120175030
chr1	120490927	120491251
chr1	120502047	120502283
chr1	120838338	120838719
chr1	144853716	144853977
chr1	144916409	144916644
chr1	145047867	145049006
chr1	145278957	145280960
chr1	145498555	145500796
chr1	145683166	145683579
chr1	146744585	146745892
chr1	146758796	146759023
chr1	147083420	147084406
chr1	147177651	147177874
chr1	147319417	147319664
chr1	148879923	148880225
chr1	149788824	149789199
chr1	149872423	149885377
chr1	149910079	149930312
chr1	149935414	149936912
chr1	149974924	149976956
chr1	150005747	150005975
chr1	150119761	150120035
chr1	150126914	150127298
chr1	150432178	150433481
chr1	150579770	150604244
chr1	150612289	150613733
chr1	150841099	150841369
chr1	151149256	151149793
chr1	151167384	151193947
chr1	151194148	151250195
chr1	151250662	151298955
chr1	151373426	151374039
chr1	151653095	151653415
chr1	152744579	152744960
chr1	153101146	153101371
chr1	153511255	153511973
chr1	153597276	153618570
chr1	153618772	153621436
chr1	153777721	153778077
chr1	153860369	153861259
chr1	153959753	153968700
chr1	154098296	154098536
chr1	154561819	154562768
chr1	154574135	154575088
chr1	154738165	154738403
chr1	154746438	154747497
chr1	154763442	154764509
chr1	154910636	154912138
chr1	154931263	154933720
chr1	155111022	155113675
chr1	155217589	155219828
chr1	155296418	155304615
chr1	155512122	155512370
chr1	155567369	155568695
chr1	155655648	155656944
chr1	155815286	155827027
chr1	155827271	155910145
chr1	155910425	155937015
chr1	156064222	156065444
chr1	156226756	156243272
chr1	156280275	156281040
chr1	156283598	156299709
chr1	156432034	156473209
chr1	156627978	156632338
chr1	156709492	156710376
chr1	156719024	156720840
chr1	156916328	156918286
chr1	156950239	156950583
chr1	157094712	157095675
chr1	157101985	157102302
chr1	157932246	157932656
chr1	158118822	158120246
chr1	159234863	159235137
chr1	159848180	159849457
chr1	160051464	160052049
chr1	160054364	160067310
chr1	160097122	160107300
chr1	160150590	160151577
chr1	160182938	160184230
chr1	160198787	160199745
chr1	160219797	160223311
chr1	160229215	160229842
chr1	160297278	160297605
chr1	160377743	160378115
chr1	160923191	160923496
chr1	161009555	161011114
chr1	161091980	161096512
chr1	161196882	161198397
chr1	161300330	161301576
chr1	162081190	162081816
chr1	162464761	162465145
chr1	162887161	162888187
chr1	163042204	163042492
chr1	163144765	163145381
chr1	163215776	163216143
chr1	164571556	164572164
chr1	164756978	164764312
chr1	166809526	166819913
chr1	166823427	166823793
chr1	166874071	166874390
chr1	167095043	167097466
chr1	167728787	167729730
chr1	167950211	167952529
chr1	168592455	168593698
chr1	169072406	169072947
chr1	169080507	169096210
chr1	171652548	171653115
chr1	172393241	172393600
chr1	172609427	172609640
chr1	172878881	172879396
chr1	173421335	173421693
chr1	173694971	173696540
chr1	173702898	173706031
chr1	173817012	173817287
chr1	174352576	174352918
chr1	174771515	174773915
chr1	174838576	174838867
chr1	174959032	174960050
chr1	174987191	174987637
chr1	175384427	175387846
chr1	175421083	175421437
chr1	175651738	175651968
chr1	176685398	176686043
chr1	177001395	177001928
chr1	177017685	177018183
chr1	177081126	177081602
chr1	177144679	177145155
chr1	177147125	177148374
chr1	177171840	177172357
chr1	177180430	177181550
chr1	177216880	177217631
chr1	177254611	177255031
chr1	177912157	177914983
chr1	177920992	177923326
chr1	178025229	178025628
chr1	178053632	178057101
chr1	178268422	178269208
chr1	178343020	178343362
chr1	178411893	178412105
chr1	179012112	179012652
chr1	179098674	179099329
chr1	179637908	179638175
chr1	179658964	179659165
chr1	179896332	179896565
chr1	180993177	180993674
chr1	181002669	181003429
chr1	181049568	181050249
chr1	181168471	181168684
chr1	182347998	182356408
chr1	182569371	182571581
chr1	183120467	183121562
chr1	183285700	183285905
chr1	183885539	183886109
chr1	183953280	183955163
chr1	183958349	183961050
chr1	184007073	184009169
chr1	184308910	184309225
chr1	184364874	184365227
chr1	184598481	184598971
chr1	184615812	184618985
chr1	185169155	185170339
chr1	185338950	185339232
chr1	186644967	186645203
chr1	186650392	186650696
chr1	191487882	191488202
chr1	192776020	192777456
chr1	193235914	193236159
chr1	193244846	193245110
chr1	196507524	196507809
chr1	197329400	197329693
chr1	198091027	198091377
chr1	198124605	198125433
chr1	198180092	198181549
chr1	198218941	198219573
chr1	198648385	198649499
chr1	198749374	198749775
chr1	200080383	200080758
chr1	201019038	201020092
chr1	201111752	201116704
chr1	201287801	201289144
chr1	201376288	201377128
chr1	201500154	201501019
chr1	201734660	201736149
chr1	201753917	201757787
chr1	201762036	201765736
chr1	201794820	201797723
chr1	201858816	201862095
chr1	202311710	202312270
chr1	202457278	202458154
chr1	202636933	202637135
chr1	202735329	202736100
chr1	202745584	202745892
chr1	202756790	202759797
chr1	202816358	202829792
chr1	202924248	202925151
chr1	202997316	203000774
chr1	203006178	203016815
chr1	203095196	203095549
chr1	203097877	203142026
chr1	203630429	203631277
chr1	203642261	203643932
chr1	203796579	203798733
chr1	203828483	203829482
chr1	204217355	204247656
chr1	204252145	204256893
chr1	204273907	204274471
chr1	204294974	204301800
chr1	204373153	204376020
chr1	204386427	204387143
chr1	204484485	204489393
chr1	204800871	204801516
chr1	204922447	204922720
chr1	204945536	204945881
chr1	204949502	204956672
chr1	204958063	204967239
chr1	205028438	205028744
chr1	205032939	205043063
chr1	205346111	205346839
chr1	206741652	206742217
chr1	207970133	208042012
chr1	208056098	208057225
chr1	208363845	208365303
chr1	208377182	208379730
chr1	208618881	208619490
chr1	208751394	208752211
chr1	208981085	208981458
chr1	209235123	209235561
chr1	210525925	210526500
chr1	210792532	210796909
chr1	210860518	210864834
chr1	210909656	210910128
chr1	211010348	211011069
chr1	211025674	211025938
chr1	211059632	211062926
chr1	211083513	211084004
chr1	211109153	211109728
chr1	211149655	211150081
chr1	211240482	211241927
chr1	211272902	211275759
chr1	211454218	211456137
chr1	211559560	211560008
chr1	212260619	212261158
chr1	212650313	212651050
chr1	212810068	212811446
chr1	213301865	213303942
chr1	214457870	214458079
chr1	214539282	214543937
chr1	214625041	214625272
chr1	214702954	214704357
chr1	214828815	214829095
chr1	217020822	217021319
chr1	217073371	217074064
chr1	218923392	218924025
chr1	219299590	219300085
chr1	219966052	219966628
chr1	220036979	220037287
chr1	220076638	220077776
chr1	220185399	220185652
chr1	220844645	220844860
chr1	221651526	221651790
chr1	221717066	221717329
chr1	223527316	223527829
chr1	223973508	223988060
chr1	224000008	224010197
chr1	224027359	224031118
chr1	224701294	224701513
chr1	225770629	225771591
chr1	225997324	225997598
chr1	226175599	226177550
chr1	226180591	226181268
chr1	226822413	226924766
chr1	226992566	226993215
chr1	227151502	227155641
chr1	227163796	227178348
chr1	227186192	227187243
chr1	227625459	227625786
chr1	227918195	227922199
chr1	228485721	228486061
chr1	228672479	228674075
chr1	228676012	228681096
chr1	228688945	228689298
chr1	228923248	228924134
chr1	229360785	229361446
chr1	229598956	229600599
chr1	229617170	229619076
chr1	229733157	229733388
chr1	229758289	229760390
chr1	229770752	229772212
chr1	230218839	230219614
chr1	230255931	230256813
chr1	230271383	230276459
chr1	230456559	230538097
chr1	230814453	230822135
chr1	230908722	230910003
chr1	231068559	231068796
chr1	232492907	232493146
chr1	232629568	232629904
chr1	232644142	232646105
chr1	233782623	233787623
chr1	233791663	233794864
chr1	233809144	233809979
chr1	233926644	233927098
chr1	234544309	234545275
chr1	234549028	234549641
chr1	234622713	234623908
chr1	234678017	234678443
chr1	234837891	234838245
chr1	234883912	234884406
chr1	234944896	234945761
chr1	235147345	235148428
chr1	235276687	235276947
chr1	235433320	235433651
chr1	235488187	235488519
chr1	235570950	235572038
chr1	236045660	236047702
chr1	237470060	237470328
chr1	237656783	237657032
chr1	237876719	237876949
chr1	238081649	238082971
chr1	238415361	238415882
chr1	239564245	239565313
chr1	240027478	240029632
chr1	240071990	240073407
chr1	240080557	240080812
chr1	240336274	240336532
chr1	240454206	240454702
chr1	240760110	240760588
chr1	240943612	240945310
chr1	241203862	241204070
chr1	241235563	241237942
chr1	241345328	241346291
chr1	241349846	241350231
chr1	241376001	241376709
chr1	241763934	241765918
chr1	241791354	241791906
chr1	242415920	242416915
chr1	243893949	243894444
chr1	244217148	244217392
chr1	244379811	244381686
chr1	244435702	244437821
chr1	244842425	244842633
chr1	244899977	244900238
chr1	245017378	245023565
chr1	245025479	245025961
chr1	245382463	245383013
chr1	245665596	245667206
chr1	246116753	246117011
chr1	246558200	246558821
chr1	246717704	246718047
chr1	246736299	246739985
chr1	246823746	246823980
chr1	247066967	247069709
chr1	247082737	247093667
chr1	247564226	247564829
chr1	248121969	248122625
chr1	249104780	249106012
chr1	249114633	249119554
chr1	249132477	249137451
chr2	318762	319612
chr2	732059	733018
chr2	803762	804502
chr2	858058	858556
chr2	1107067	1112827
chr2	1628640	1629202
chr2	1667419	1669111
chr2	1721502	1721792
chr2	1737223	1737429
chr2	1904682	1904932
chr2	2241674	2242369
chr2	2505076	2506134
chr2	2840638	2844588
chr2	3363678	3364154
chr2	3407862	3412124
chr2	3468563	3483511
chr2	3601266	3602784
chr2	3626760	3628679
chr2	3952643	3952981
chr2	5695048	5696309
chr2	6578148	6578421
chr2	7059030	7176314
chr2	7184236	7186563
chr2	7433744	7434238
chr2	8092242	8092820
chr2	8710975	8715641
chr2	9283292	9283789
chr2	10100315	10100525
chr2	10176506	10182891
chr2	10331866	10336136
chr2	10627944	10630992
chr2	10824122	10824594
chr2	11270529	11273243
chr2	11295917	11296212
chr2	11551840	11554430
chr2	11601602	11605522
chr2	11606384	11607206
chr2	11827900	11828336
chr2	11829151	11829986
chr2	11837898	11839989
chr2	11887185	11928413
chr2	11952946	11955822
chr2	12674388	12674977
chr2	12748231	12748540
chr2	12841920	12842623
chr2	13480367	13480601
chr2	14887321	14889587
chr2	14956764	14958155
chr2	15262995	15263248
chr2	15672379	15672592
chr2	15739469	15742983
chr2	16050274	16050838
chr2	16054540	16055778
chr2	16091624	16092675
chr2	16756742	16757111
chr2	16795649	16815342
chr2	16908485	16908886
chr2	17219353	17219687
chr2	17815250	17816195
chr2	17830204	17833092
chr2	18144883	18146030
chr2	18277600	18277850
chr2	20296954	20297759
chr2	20741893	20744659
chr2	20814860	20850230
chr2	21574605	21575121
chr2	22380509	22380979
chr2	23816994	23819627
chr2	25050083	25050404
chr2	25326120	25330260
chr2	25407641	25408583
chr2	25595740	25599469
chr2	25630972	25631277
chr2	25772988	25773799
chr2	25861882	25862833
chr2	25911473	25912042
chr2	25964998	25965265
chr2	26052744	26053477
chr2	26073876	26074927
chr2	26077900	26079169
chr2	26091906	26093376
chr2	26160049	26204445
chr2	26367513	26367988
chr2	26977368	26977666
chr2	26985695	26986867
chr2	26992039	27007722
chr2	27185027	27185242
chr2	27224825	27225150
chr2	27354082	27359478
chr2	27465557	27466851
chr2	27591956	27592571
chr2	27597596	27633900
chr2	27995896	28007140
chr2	28046222	28046705
chr2	28122442	28127098
chr2	28161289	28161504
chr2	28190260	28190946
chr2	28514181	28514760
chr2	28794468	28794808
chr2	28906307	28906732
chr2	29000352	29003249
chr2	29174825	29175167
chr2	29220285	29222332
chr2	29338906	29340589
chr2	31426460	31429366
chr2	31457532	31490700
chr2	32237562	32239026
chr2	32286489	32287764
chr2	32566026	32569452
chr2	32590448	32590683
chr2	32594581	32594812
chr2	32888517	32895235
chr2	33819478	33820675
chr2	34352792	34353542
chr2	35757441	35757817
chr2	36582811	36583025
chr2	36825590	36827257
chr2	37197369	37198550
chr2	37344080	37344479
chr2	37593633	37594844
chr2	38550858	38551345
chr2	38967806	38968080
chr2	38972532	38976353
chr2	39034475	39039955
chr2	39667530	39669509
chr2	40500243	40500498
chr2	42195861	42196335
chr2	42281232	42282494
chr2	42590083	42591316
chr2	42873684	42877771
chr2	42979841	42983092
chr2	43006503	43007642
chr2	43189014	43189876
chr2	43485436	43485931
chr2	43960039	43960298
chr2	44176752	44178066
chr2	44395067	44395478
chr2	44398119	44404853
chr2	44581742	44587798
chr2	44764981	44765241
chr2	45937105	45937371
chr2	46099490	46101536
chr2	46240877	46241197
chr2	46592888	46594783
chr2	46787008	46787752
chr2	46789051	46789391
chr2	46847200	46847764
chr2	47194053	47198287
chr2	47382441	47396209
chr2	47429378	47433482
chr2	47659244	47668142
chr2	47875004	47875531
chr2	47917966	47918483
chr2	47995470	47996093
chr2	48332372	48333398
chr2	48571239	48571637
chr2	48844195	48844830
chr2	48927837	48928078
chr2	50140277	50141350
chr2	50666666	50666904
chr2	51328635	51328868
chr2	51457098	51457604
chr2	52675896	52676154
chr2	53866102	53866344
chr2	54110418	54111641
chr2	54350200	54350503
chr2	54701510	54702893
chr2	54736212	54737486
chr2	54747048	54749180
chr2	54933038	54933392
chr2	54960648	54961430
chr2	55166635	55174086
chr2	55195047	55237687
chr2	55472053	55472656
chr2	55809184	55809853
chr2	55829700	55830089
chr2	58805645	58806018
chr2	59411401	59411826
chr2	60648380	60648933
chr2	60708523	60709243
chr2	61251710	61253549
chr2	61407085	61410292
chr2	61425801	61428919
chr2	61465092	61465321
chr2	61488967	61489502
chr2	61612675	61613810
chr2	61960865	61961144
chr2	62110185	62110514
chr2	62120000	62120230
chr2	62702104	62702515
chr2	63374716	63375058
chr2	63817283	63820867
chr2	64437821	64439396
chr2	64822893	64823165
chr2	65289286	65302797
chr2	65640542	65641595
chr2	66474200	66475597
chr2	67089360	67089629
chr2	68357497	68358302
chr2	68403926	68404190
chr2	69349774	69349996
chr2	69404319	69405625
chr2	69437769	69439046
chr2	69603020	69603638
chr2	69622611	69631390
chr2	69681832	69683669
chr2	69734442	69735186
chr2	69743921	69744279
chr2	69747402	69748238
chr2	69808268	69810151
chr2	69848539	69852457
chr2	69901158	69901632
chr2	69941873	69942592
chr2	70128845	70129241
chr2	70133917	70136211
chr2	70144104	70145504
chr2	70374760	70386645
chr2	71583897	71586618
chr2	72414534	72414885
chr2	73302557	73308288
chr2	73309372	73309707
chr2	73364167	73364570
chr2	73489895	73494436
chr2	73998651	74006135
chr2	74057939	74063755
chr2	74066439	74066963
chr2	74073966	74075081
chr2	74163202	74163579
chr2	74177650	74179109
chr2	74274540	74276630
chr2	74304851	74332905
chr2	74660145	74663179
chr2	75834188	75834508
chr2	76925398	76925773
chr2	77007247	77007533
chr2	77214939	77215318
chr2	77341050	77341878
chr2	77403004	77403518
chr2	77443518	77443965
chr2	77451540	77451755
chr2	78908661	78909112
chr2	79595339	79596769
chr2	80352005	80352498
chr2	80485888	80486280
chr2	80684248	80685086
chr2	85203360	85203606
chr2	85240644	85241840
chr2	85432461	85432931
chr2	85550581	85554340
chr2	85633146	85633906
chr2	86020786	86021117
chr2	86109721	86114677
chr2	86452218	86453153
chr2	86705035	86711407
chr2	86858102	86858617
chr2	86984945	86985620
chr2	86986815	86987828
chr2	88767014	88767327
chr2	89596735	89597125
chr2	95850813	95852133
chr2	95958008	95997766
chr2	96037982	96043307
chr2	96069743	96072864
chr2	96209922	96210151
chr2	96727482	96728071
chr2	96869389	96873316
chr2	96919488	96968032
chr2	97072076	97072292
chr2	97280238	97280868
chr2	97298616	97299597
chr2	97488346	97489248
chr2	97525474	97533636
chr2	97551853	97553487
chr2	97553715	97554137
chr2	97566762	97572690
chr2	97616131	97619138
chr2	97664146	97665090
chr2	97747231	97747759
chr2	97761872	97762133
chr2	97809734	97809975
chr2	97845609	97847056
chr2	98266647	98278770
chr2	98344796	98345167
chr2	98789192	98790417
chr2	98919356	98919650
chr2	98978121	98979215
chr2	99131470	99132394
chr2	99175448	99177194
chr2	99188018	99190076
chr2	99216068	99217663
chr2	99342306	99346576
chr2	99524035	99524804
chr2	100041631	100043537
chr2	100082426	100086532
chr2	100998126	100998363
chr2	101169439	101170142
chr2	101223620	101224632
chr2	101473533	101474194
chr2	101478858	101479152
chr2	101481716	101482963
chr2	101572491	101575057
chr2	101581458	101581665
chr2	101620543	101625189
chr2	101635591	101636522
chr2	101880772	101894147
chr2	102393435	102395420
chr2	102410715	102410964
chr2	102484418	102494235
chr2	102505230	102505521
chr2	103156142	103156419
chr2	105795573	105796827
chr2	105911909	105912842
chr2	105922184	105925787
chr2	105954912	105955595
chr2	105976683	105992489
chr2	106000813	106001883
chr2	106026032	106027064
chr2	106392414	106395788
chr2	106941757	106942149
chr2	107018970	107019732
chr2	109341955	109367390
chr2	109390052	109390339
chr2	109400322	109401284
chr2	110091532	110092519
chr2	110899271	110899482
chr2	111433870	111434123
chr2	113258823	113260163
chr2	113275101	113275695
chr2	113338563	113341397
chr2	113433279	113433586
chr2	113446460	113446664
chr2	114160461	114160939
chr2	114196465	114197855
chr2	114386433	114387261
chr2	114512473	114513325
chr2	116347907	116348430
chr2	116605522	116607285
chr2	118680114	118681219
chr2	120243176	120243435
chr2	120406936	120407290
chr2	120431752	120432655
chr2	120891993	120892247
chr2	121052685	121054150
chr2	122093648	122095288
chr2	122101519	122108724
chr2	122190713	122191287
chr2	122204196	122205670
chr2	122372653	122373916
chr2	122430279	122430493
chr2	122480249	122481945
chr2	123286412	123286995
chr2	123878841	123879069
chr2	124897239	124897559
chr2	126507587	126508002
chr2	127430809	127431249
chr2	127979073	127980093
chr2	128128359	128129832
chr2	128528189	128532231
chr2	128737482	128744457
chr2	128869102	128869644
chr2	128889326	128890098
chr2	129019730	129070617
chr2	129210332	129211017
chr2	130385841	130386293
chr2	130459351	130459724
chr2	130936133	130937686
chr2	131517571	131518166
chr2	131595594	131602814
chr2	131603033	131612748
chr2	131722722	131723205
chr2	131749027	131750614
chr2	131787373	131788554
chr2	131796401	131849674
chr2	131871759	131873218
chr2	132830428	132830937
chr2	132926942	132927175
chr2	133735832	133737143
chr2	133831030	133831340
chr2	134398681	134399749
chr2	135165502	135166156
chr2	135226602	135227885
chr2	135808832	135813724
chr2	135869675	135871606
chr2	136053793	136054160
chr2	136461636	136461837
chr2	137006428	137006705
chr2	137067255	137068896
chr2	137535931	137536299
chr2	139207078	139207305
chr2	139395649	139395995
chr2	140170379	140171265
chr2	140390239	140390876
chr2	141407986	141408214
chr2	141606647	141607386
chr2	141783446	141783703
chr2	141946086	141946472
chr2	142314660	142315288
chr2	142357304	142357643
chr2	145131991	145132240
chr2	146099152	146099503
chr2	146352734	146353098
chr2	148813071	148813301
chr2	149141785	149142086
chr2	149804539	149808567
chr2	149861937	149862331
chr2	149864424	149866742
chr2	150345079	150347575
chr2	152282249	152288289
chr2	152293770	152294400
chr2	152626601	152627065
chr2	152645937	152646267
chr2	152657113	152657403
chr2	153285313	153285780
chr2	153310321	153313367
chr2	153318456	153318783
chr2	153320285	153324288
chr2	153391324	153391666
chr2	153394940	153395189
chr2	153445878	153448488
chr2	153467323	153473874
chr2	153492427	153496235
chr2	153557297	153561349
chr2	156997071	156997314
chr2	158298436	158298712
chr2	159990141	159991286
chr2	160861306	160861941
chr2	161373055	161373876
chr2	161499402	161499661
chr2	162988685	162988954
chr2	163326264	163327184
chr2	164140462	164140754
chr2	166105800	166106042
chr2	166981262	166981699
chr2	167739544	167740144
chr2	168206855	168207734
chr2	168519958	168521149
chr2	168641850	168642631
chr2	168792863	168793077
chr2	170255863	170257478
chr2	170664958	170665240
chr2	170684236	170699314
chr2	171527966	171528746
chr2	171772033	171772499
chr2	171822286	171825692
chr2	171826279	171833349
chr2	171837366	171839599
chr2	171909912	171910291
chr2	172265404	172266447
chr2	174267386	174267828
chr2	174795903	174796753
chr2	175291221	175291850
chr2	175320599	175321069
chr2	175348373	175350957
chr2	175462329	175463139
chr2	177355880	177356639
chr2	178087159	178088084
chr2	178093064	178098945
chr2	178108645	178125792
chr2	178126823	178127494
chr2	178218707	178219056
chr2	179081435	179082215
chr2	179095911	179096193
chr2	179457530	179457755
chr2	180060690	180062227
chr2	180255314	180256529
chr2	181682997	181683242
chr2	181844287	181844681
chr2	183359181	183359431
chr2	183882705	183882970
chr2	184159382	184159672
chr2	187458732	187458939
chr2	189546883	189547191
chr2	190369417	190369634
chr2	190531747	190532700
chr2	191209057	191209410
chr2	191275857	191276184
chr2	191478196	191478606
chr2	191511601	191513909
chr2	191543211	191544028
chr2	191761434	191761848
chr2	191789497	191790160
chr2	191863244	191865069
chr2	191880573	191880900
chr2	191885667	191885949
chr2	191916717	191917115
chr2	192388258	192388496
chr2	192706708	192707111
chr2	193898845	193899212
chr2	196130055	196130830
chr2	197408367	197408616
chr2	197451311	197452035
chr2	197615788	197615998
chr2	198143149	198143519
chr2	198233923	198234700
chr2	198286468	198291106
chr2	198355743	198357161
chr2	198463698	198464920
chr2	198670609	198671146
chr2	198768230	198768652
chr2	198843569	198844300
chr2	200921140	200921369
chr2	201057067	201057286
chr2	201335813	201336848
chr2	201562242	201562830
chr2	201716657	201726675
chr2	201826589	201827309
chr2	202582145	202583173
chr2	202631134	202631616
chr2	202925981	202926213
chr2	203158542	203161736
chr2	203675214	203675709
chr2	204093407	204093930
chr2	204285217	204285723
chr2	205557089	205557293
chr2	205825434	205825958
chr2	206376617	206376890
chr2	206968702	206969045
chr2	207163696	207164289
chr2	208338780	208340883
chr2	208480159	208481443
chr2	208754775	208755150
chr2	209255144	209255594
chr2	209720783	209721464
chr2	210191209	210191954
chr2	210782154	210783548
chr2	210869861	210871370
chr2	210948334	210949581
chr2	211365879	211366177
chr2	212640442	212640790
chr2	213392736	213393014
chr2	214017557	214018126
chr2	215656839	215657119
chr2	216115744	216115962
chr2	216175554	216176288
chr2	216194485	216196327
chr2	216275333	216275771
chr2	216396107	216396360
chr2	216838147	216839210
chr2	216875241	216875814
chr2	217327871	217328138
chr2	217437917	217438610
chr2	217909596	217909802
chr2	218701504	218702651
chr2	219376092	219376313
chr2	219517830	219518169
chr2	219540310	219540860
chr2	220037624	220040347
chr2	220112399	220117012
chr2	220142607	220159781
chr2	220688300	220688583
chr2	220692938	220693493
chr2	220727398	220727820
chr2	221312040	221312314
chr2	221853087	221853355
chr2	222379078	222380372
chr2	222420768	222421313
chr2	223598239	223598559
chr2	223678094	223678691
chr2	223743453	223745792
chr2	223747153	223748052
chr2	223750707	223751156
chr2	223764009	223765403
chr2	223771393	223779338
chr2	223804391	223806314
chr2	223827702	223828019
chr2	224833126	224833688
chr2	224837469	224837888
chr2	224862903	224869298
chr2	224922648	224922912
chr2	225011908	225012135
chr2	225148178	225148932
chr2	225436546	225437553
chr2	228191306	228192139
chr2	228434412	228435879
chr2	230127197	230127587
chr2	230293791	230294215
chr2	230576404	230576812
chr2	230588743	230589149
chr2	231734771	231742303
chr2	231850276	231851863
chr2	231921797	231923400
chr2	231962312	231963866
chr2	232106421	232115093
chr2	232141022	232142556
chr2	232262287	232263645
chr2	232314913	232326384
chr2	232483338	232484161
chr2	232647901	232650627
chr2	232651940	232669179
chr2	233121793	233124755
chr2	233187935	233188410
chr2	233469845	233470751
chr2	233602657	233602923
chr2	233718079	233719182
chr2	233859004	233859367
chr2	234097615	234097907
chr2	234274898	234279294
chr2	234385845	234389636
chr2	234710215	234710470
chr2	235185692	235186111
chr2	235874430	235889479
chr2	235889839	235907701
chr2	236117101	236117354
chr2	236709660	236709871
chr2	236837247	236842326
chr2	236891223	236891799
chr2	237477255	237478665
chr2	237816963	237818100
chr2	239107610	239107947
chr2	239247762	239248839
chr2	239939519	239939836
chr2	240324374	240324786
chr2	240735135	240735580
chr2	240866894	240872290
chr2	240953799	240958698
chr2	241067535	241074822
chr2	241190011	241191247
chr2	241259511	241260111
chr2	241275141	241275814
chr2	241326924	241327647
chr2	241367377	241367867
chr2	241379891	241382029
chr2	241501162	241538274
chr2	241560732	241561064
chr2	241649841	241758199
chr2	241850318	241851788
chr2	242021074	242021451
chr2	242051960	242053316
chr2	242090564	242106097
chr2	242159877	242180749
chr2	242276365	242277304
chr2	242278530	242281503
chr2	243087150	243087415
chr3	898519	899014
chr3	1140854	1141084
chr3	1586909	1587158
chr3	2669238	2669467
chr3	3212582	3220883
chr3	4491009	4491605
chr3	4845624	4846579
chr3	4910674	4911170
chr3	5213859	5215387
chr3	5505983	5506355
chr3	5825004	5825244
chr3	7433251	7433734
chr3	8904565	8904770
chr3	9055509	9055759
chr3	9211773	9223444
chr3	9232063	9235637
chr3	9283634	9284417
chr3	9390088	9390830
chr3	9514801	9521791
chr3	9673566	9673833
chr3	9690259	9730892
chr3	9735411	9735720
chr3	9774004	9775066
chr3	9875423	9875728
chr3	9879226	9879980
chr3	10054618	10062287
chr3	10131831	10132304
chr3	10247487	10247834
chr3	10294689	10296932
chr3	10319623	10331846
chr3	10332651	10385812
chr3	10479701	10490745
chr3	10676743	10677356
chr3	10747032	10749022
chr3	11078536	11079836
chr3	11177044	11179988
chr3	11418235	11418493
chr3	11592373	11613452
chr3	11759104	11760724
chr3	12088140	12088366
chr3	12184833	12186671
chr3	12266153	12266511
chr3	12478487	12478703
chr3	12620691	12627857
chr3	12856650	12859502
chr3	12937287	12998620
chr3	13000994	13004782
chr3	13497708	13497944
chr3	13636623	13637141
chr3	14167431	14167954
chr3	14333611	14333814
chr3	15400433	15400672
chr3	15470020	15483034
chr3	15639444	15642805
chr3	15977092	15978176
chr3	16057164	16057390
chr3	16295354	16295903
chr3	16307908	16310134
chr3	16331335	16331674
chr3	16347334	16347875
chr3	16352222	16354540
chr3	16357241	16364076
chr3	16572661	16573077
chr3	16938892	16940744
chr3	16968168	16968417
chr3	17776984	17777514
chr3	21012395	21013131
chr3	21267211	21267996
chr3	21747283	21747523
chr3	23042761	23043037
chr3	23305093	23305348
chr3	23496624	23497920
chr3	23817312	23817937
chr3	23988018	24007035
chr3	24022701	24024116
chr3	24160742	24161157
chr3	24273414	24274367
chr3	24353716	24354737
chr3	24425214	24425888
chr3	25831490	25832284
chr3	27471169	27473128
chr3	28240621	28241185
chr3	29267336	29267555
chr3	29684232	29684715
chr3	30609350	30609562
chr3	31746323	31746887
chr3	32281200	32282077
chr3	32350032	32351020
chr3	32700897	32701104
chr3	32778667	32780206
chr3	33058209	33058658
chr3	33156263	33169332
chr3	33558015	33558489
chr3	33692600	33693255
chr3	33828620	33829767
chr3	36128897	36130265
chr3	36500126	36500371
chr3	37010333	37010615
chr3	37383062	37384999
chr3	37534361	37542537
chr3	37851511	37852056
chr3	37902849	37903200
chr3	37950963	37951929
chr3	38004565	38005255
chr3	38123035	38124115
chr3	38170145	38171463
chr3	38259001	38259566
chr3	38294175	38294737
chr3	38318211	38318705
chr3	38650781	38651442
chr3	39102822	39103161
chr3	39136163	39140374
chr3	39184194	39193861
chr3	39488598	39488930
chr3	39936700	39936930
chr3	40533467	40534000
chr3	40905058	40905366
chr3	42056901	42058003
chr3	42115270	42115569
chr3	42170786	42171249
chr3	42204953	42244804
chr3	42254475	42256309
chr3	42268547	42272650
chr3	42556554	42557229
chr3	42603362	42604399
chr3	42691048	42691314
chr3	42699629	42705971
chr3	42710636	42712141
chr3	42741043	42744359
chr3	43094043	43095049
chr3	43121321	43123805
chr3	44452760	44452962
chr3	44454686	44455391
chr3	44832216	44832453
chr3	45389278	45389747
chr3	45416095	45416633
chr3	45562432	45562754
chr3	45623670	45623933
chr3	45701546	45702128
chr3	46964289	46969297
chr3	47230877	47231828
chr3	47366788	47372518
chr3	47439380	47470435
chr3	47517725	47519056
chr3	47537445	47538264
chr3	47908072	47909638
chr3	47928345	47930131
chr3	48039955	48040180
chr3	48442836	48466626
chr3	48506935	48507539
chr3	48539762	48540343
chr3	48634385	48634896
chr3	48710216	48711375
chr3	48713529	48714206
chr3	48727569	48727949
chr3	48742185	48747131
chr3	49047431	49051842
chr3	49065979	49066478
chr3	49085634	49141976
chr3	49142227	49163526
chr3	49317475	49356873
chr3	49558628	49570781
chr3	49590256	49595340
chr3	49689053	49710582
chr3	49717659	49720888
chr3	49741142	49744719
chr3	49757167	49760923
chr3	50044087	50044344
chr3	50121651	50157139
chr3	50388823	50396381
chr3	51250008	51250379
chr3	51599299	51600482
chr3	51650569	51653353
chr3	51976483	51977733
chr3	52007018	52011604
chr3	52174068	52175475
chr3	52217373	52217609
chr3	52231311	52231849
chr3	52297983	52310522
chr3	52436356	52441596
chr3	52445573	52445870
chr3	52488409	52526830
chr3	52740753	52741778
chr3	52855868	52856098
chr3	52865382	52867806
chr3	52874784	52876506
chr3	53362723	53363159
chr3	53368742	53371146
chr3	53585491	53586113
chr3	53766622	53767649
chr3	53837301	53844734
chr3	54319042	54320625
chr3	54414493	54414743
chr3	54564756	54565171
chr3	54697974	54699773
chr3	54856217	54857007
chr3	54921713	54926099
chr3	55215185	55215609
chr3	55672380	55672622
chr3	56237359	56238079
chr3	56711495	56711954
chr3	56750555	56754026
chr3	56769077	56769674
chr3	57929155	57930562
chr3	57940834	57941506
chr3	58271022	58277238
chr3	58292997	58298557
chr3	58336131	58342955
chr3	58472734	58473669
chr3	60523367	60523598
chr3	60882884	60883105
chr3	61601096	61603007
chr3	61786119	61787624
chr3	61862093	61862373
chr3	62109591	62110377
chr3	62194254	62196063
chr3	63974298	63974796
chr3	63980918	63982908
chr3	63999008	63999898
chr3	64001531	64002860
chr3	64006287	64008567
chr3	64209647	64211691
chr3	65989651	65990080
chr3	66012455	66014387
chr3	66293366	66294253
chr3	70650540	70650790
chr3	70707644	70708363
chr3	71647991	71648359
chr3	75308924	75309709
chr3	75477866	75480581
chr3	76491393	76492109
chr3	76900612	76900888
chr3	77297125	77297890
chr3	78453004	78453247
chr3	78572954	78573320
chr3	78749974	78750224
chr3	80933796	80934295
chr3	81521988	81522207
chr3	81856186	81856524
chr3	84250644	84251829
chr3	85570552	85571355
chr3	85891236	85891734
chr3	93698130	93698462
chr3	97684501	97684736
chr3	97689744	97692103
chr3	98231996	98232511
chr3	99564147	99564633
chr3	100425046	100425373
chr3	101293828	101294126
chr3	101357726	101358474
chr3	101542565	101542821
chr3	101947428	101947661
chr3	103856200	103856418
chr3	105216853	105217089
chr3	106927352	106929284
chr3	106935117	106935856
chr3	107062294	107064284
chr3	107517723	107517976
chr3	107771527	107772056
chr3	107792705	107793310
chr3	108112860	108113278
chr3	108636273	108636993
chr3	109403986	109404368
chr3	110498138	110498576
chr3	110597667	110597889
chr3	112724376	112725238
chr3	112726710	112727285
chr3	113194617	113194885
chr3	113776834	113777290
chr3	114090321	114090608
chr3	114185445	114185739
chr3	115466182	115466556
chr3	115517110	115520384
chr3	116128405	116129069
chr3	116736542	116738004
chr3	116849696	116850385
chr3	117100328	117100546
chr3	117250100	117251305
chr3	118604111	118604402
chr3	118741836	118743138
chr3	118748418	118752948
chr3	119066113	119066426
chr3	119189220	119190568
chr3	119210627	119210897
chr3	119539337	119539853
chr3	119674603	119675377
chr3	119917322	119917867
chr3	120279118	120280789
chr3	120333839	120334869
chr3	120489583	120490087
chr3	120780012	120780491
chr3	121415133	121415966
chr3	121615312	121615619
chr3	121689391	121689652
chr3	122109840	122110197
chr3	122681172	122682541
chr3	124231836	124232370
chr3	124336703	124337205
chr3	124597482	124597686
chr3	124687092	124689433
chr3	125315406	125316354
chr3	125655501	125655766
chr3	125818992	125820498
chr3	126178468	126187983
chr3	126678805	126681098
chr3	126770931	126771166
chr3	127136800	127137008
chr3	127328790	127329034
chr3	128370125	128371625
chr3	128446149	128462821
chr3	128506499	128539721
chr3	128615082	128616660
chr3	128884870	128900418
chr3	128912352	128914892
chr3	128942972	128946364
chr3	129045189	129046296
chr3	129193330	129194452
chr3	129464575	129465274
chr3	129574878	129575158
chr3	129751998	129752225
chr3	130367919	130369328
chr3	130456042	130456668
chr3	131714987	131715423
chr3	131971867	131972193
chr3	132441253	132441739
chr3	133097784	133100465
chr3	133145396	133145665
chr3	133381542	133381854
chr3	133554121	133554617
chr3	133556393	133560018
chr3	133646621	133647423
chr3	133749635	133750622
chr3	133751772	133753043
chr3	133865957	133867073
chr3	133898204	133898417
chr3	134523925	134524786
chr3	134565110	134566098
chr3	134599404	134599833
chr3	134611708	134612469
chr3	134825173	134825375
chr3	134866274	134867434
chr3	135709330	135709744
chr3	135848593	135848948
chr3	135870113	135871073
chr3	135973260	135975288
chr3	136242496	136242918
chr3	136504975	136506025
chr3	136732422	136733978
chr3	137822374	137822866
chr3	138018832	138022981
chr3	138570011	138571857
chr3	139437192	139437440
chr3	139786171	139786800
chr3	140659897	140661234
chr3	140796176	140796726
chr3	140848882	140849383
chr3	140917415	140917695
chr3	141009760	141011697
chr3	141129480	141134363
chr3	141145052	141151224
chr3	141196025	141197654
chr3	142367898	142368467
chr3	142732667	142733211
chr3	144225166	144225430
chr3	144449693	144450584
chr3	145900224	145900638
chr3	146110846	146111521
chr3	146125890	146126103
chr3	147662633	147663309
chr3	147962646	147962878
chr3	147970580	147970789
chr3	148643964	148644905
chr3	148730634	148731178
chr3	148814461	148816716
chr3	149588477	149588868
chr3	149654960	149655182
chr3	149740064	149740590
chr3	150318589	150329974
chr3	150429926	150431607
chr3	150480169	150480701
chr3	150825845	150827845
chr3	150845574	150846540
chr3	150858505	150858944
chr3	150861904	150864385
chr3	150878644	150879816
chr3	150954983	150956227
chr3	151000233	151000551
chr3	151139866	151140069
chr3	151157246	151157688
chr3	151984374	151987269
chr3	152024847	152032407
chr3	152184659	152184954
chr3	152189567	152190209
chr3	153089857	153090522
chr3	154040648	154041079
chr3	154042541	154042779
chr3	155762495	155762712
chr3	156415445	156415935
chr3	156866109	156866436
chr3	156871129	156873415
chr3	156876145	156876608
chr3	159113731	159114078
chr3	159522856	159523193
chr3	159560661	159577330
chr3	159583168	159584896
chr3	159594070	159597730
chr3	159673258	159673481
chr3	160154120	160154581
chr3	160666166	160666545
chr3	161162285	161162671
chr3	161456229	161456639
chr3	161942570	161943002
chr3	165019325	165019875
chr3	169893238	169896211
chr3	170525511	170525739
chr3	171042130	171043739
chr3	171125540	171126329
chr3	171196853	171197112
chr3	171532102	171532763
chr3	171678445	171678924
chr3	171954891	171955142
chr3	171974781	171976162
chr3	172056748	172058145
chr3	172266313	172266585
chr3	172415827	172417327
chr3	172939012	172939328
chr3	173812149	173812349
chr3	174015120	174015750
chr3	174175337	174175737
chr3	175254502	175254765
chr3	175390045	175390586
chr3	175979865	175980429
chr3	176691529	176691757
chr3	176901361	176903218
chr3	176964233	176966077
chr3	177239776	177240278
chr3	177404518	177405538
chr3	177900180	177900492
chr3	178335593	178336852
chr3	178659020	178659907
chr3	178739165	178739485
chr3	178749915	178756018
chr3	178783454	178784930
chr3	179354780	179356343
chr3	179548959	179549933
chr3	179555076	179555572
chr3	179751455	179752428
chr3	180642468	180643290
chr3	181287252	181289291
chr3	181488019	181488586
chr3	182457895	182460437
chr3	182471490	182472451
chr3	182678952	182679266
chr3	182699027	182699244
chr3	182746971	182748200
chr3	182833061	182833597
chr3	183068357	183068687
chr3	183491430	183496218
chr3	183496807	183500242
chr3	183554748	183556893
chr3	183719765	183725570
chr3	183739803	183740024
chr3	183974544	183975591
chr3	184017720	184024185
chr3	184033745	184062793
chr3	184071884	184073386
chr3	184089521	184089898
chr3	184100958	184103403
chr3	184250203	184250778
chr3	184368435	184370135
chr3	184413283	184413527
chr3	184785539	184786500
chr3	184795395	184802335
chr3	185001193	185001596
chr3	185214288	185215910
chr3	185303834	185306140
chr3	185519137	185519352
chr3	185731588	185733038
chr3	185855882	185858256
chr3	186080394	186080673
chr3	186082957	186083923
chr3	186103823	186104505
chr3	186291420	186291742
chr3	186503643	186507108
chr3	186665636	186667713
chr3	186670355	186671359
chr3	186821211	186822096
chr3	186851098	186851601
chr3	187036990	187037993
chr3	187254527	187254803
chr3	187267621	187267887
chr3	187441798	187454792
chr3	187977896	187984920
chr3	187986931	187990394
chr3	188777152	188777360
chr3	190036514	190038171
chr3	190638313	190638720
chr3	191931276	191932003
chr3	192115004	192115347
chr3	192385163	192386928
chr3	193699168	193699368
chr3	193720112	193722938
chr3	193859634	193861400
chr3	194072811	194073731
chr3	194184641	194185088
chr3	194986920	194987382
chr3	195008554	195009385
chr3	195266979	195269646
chr3	195494514	195494852
chr3	195576064	195629062
chr3	195629264	195634631
chr3	195685432	195707592
chr3	195792585	195794096
chr3	195801263	195807717
chr3	196029612	196030873
chr3	196142244	196144239
chr3	196167282	196167586
chr3	196612845	196615229
chr3	196810608	196812483
chr3	196990448	196992916
chr3	197236103	197240357
chr3	197280139	197281448
chr3	197319435	197320458
chr3	197347262	197358442
chr3	197514969	197515417
chr3	197546511	197546887
chr3	197583398	197583778
chr3	197641688	197642022
chr3	197677897	197686072
chr3	197773163	197773936
chr4	234508	236321
chr4	573898	576128
chr4	668877	672103
chr4	1006889	1007897
chr4	1035815	1042083
chr4	1186846	1192019
chr4	1192731	1199682
chr4	1200006	1254392
chr4	1262603	1352453
chr4	1718992	1720307
chr4	1914873	1925090
chr4	2062837	2073189
chr4	2248891	2279991
chr4	2409564	2415586
chr4	2511844	2512861
chr4	2588925	2592709
chr4	2661169	2666610
chr4	2870114	2958949
chr4	2978848	2981239
chr4	3084514	3084752
chr4	3123340	3125274
chr4	3128900	3132211
chr4	3170477	3171591
chr4	3627954	3628226
chr4	4231727	4232003
chr4	4408264	4408954
chr4	4508991	4509381
chr4	4793622	4794645
chr4	6141582	6145239
chr4	6193618	6196777
chr4	6536596	6540650
chr4	6642292	6645161
chr4	6678658	6679682
chr4	6786152	6789030
chr4	6841996	6842280
chr4	6874073	6884441
chr4	6989940	6990391
chr4	7276449	7277278
chr4	7284386	7346107
chr4	7349860	7350426
chr4	7501015	7502960
chr4	7678989	7680071
chr4	7872495	7873662
chr4	7974955	7978334
chr4	9423305	9423570
chr4	9530417	9530644
chr4	9991681	9992370
chr4	11048340	11048724
chr4	11295911	11296309
chr4	13090921	13091208
chr4	13416986	13420845
chr4	14263687	14263914
chr4	14513150	14513403
chr4	15008900	15010085
chr4	15492557	15492793
chr4	15650511	15653056
chr4	16229033	16234112
chr4	16796705	16797008
chr4	16889274	16891238
chr4	17057333	17057838
chr4	17168576	17168822
chr4	17487423	17513605
chr4	17617301	17623755
chr4	17625170	17625462
chr4	20096851	20097757
chr4	21286342	21287451
chr4	23365936	23366226
chr4	23776492	23776775
chr4	24226930	24227854
chr4	24543557	24544098
chr4	24898497	24899449
chr4	25409907	25410245
chr4	25584661	25585198
chr4	25609835	25610051
chr4	25693660	25694565
chr4	25916384	25919856
chr4	25948755	25949607
chr4	26375643	26376245
chr4	26605844	26607362
chr4	26639057	26639290
chr4	27191005	27192078
chr4	29616283	29616841
chr4	30872278	30872637
chr4	30982528	30982756
chr4	31138926	31140539
chr4	31197328	31198193
chr4	36209615	36212372
chr4	36229111	36230940
chr4	36232293	36232907
chr4	36239700	36245465
chr4	36246442	36247735
chr4	36256816	36257187
chr4	36675208	36675542
chr4	37457145	37458584
chr4	37667124	37667345
chr4	37953207	37953861
chr4	38895521	38896206
chr4	38937858	38938463
chr4	39049498	39049816
chr4	39464292	39465219
chr4	40252476	40252940
chr4	40817125	40818273
chr4	41212241	41214777
chr4	41278022	41278526
chr4	41547225	41547447
chr4	41574302	41575126
chr4	42282894	42288283
chr4	42655671	42656508
chr4	44681079	44683036
chr4	47456620	47456869
chr4	47846514	47846784
chr4	48174607	48175412
chr4	52787756	52788111
chr4	54272109	54272437
chr4	54340340	54341126
chr4	54385843	54386114
chr4	54415594	54422002
chr4	55083123	55083730
chr4	55237246	55237583
chr4	56225636	56226645
chr4	57339376	57340859
chr4	57551194	57551904
chr4	59501518	59501730
chr4	61219875	61220250
chr4	62110419	62110964
chr4	62123586	62124306
chr4	62728849	62729235
chr4	65118259	65118514
chr4	67115293	67115575
chr4	67384415	67384639
chr4	68986167	68986406
chr4	69192377	69192678
chr4	70972056	70972541
[truncated: 5,662 more rows]

## Sheet: Blood_Positive_Aging_Segments
Chrom	Start	End
chr1	896511	896880
chr1	1195704	1196620
chr1	1240795	1241709
chr1	1289739	1289982
chr1	1655687	1655949
chr1	1957371	1957621
chr1	1980895	1982827
chr1	2040214	2040510
chr1	2120819	2121377
chr1	2137379	2137694
chr1	2319579	2320035
chr1	3051880	3052191
chr1	3361803	3362171
chr1	3567292	3568344
chr1	3663009	3663613
chr1	4210268	4210625
chr1	4713509	4718572
chr1	4770846	4772155
chr1	6264840	6269552
chr1	6272440	6273048
chr1	6996049	6996280
chr1	7296139	7296340
chr1	7734311	7734610
chr1	8181067	8181636
chr1	8762277	8763682
chr1	9822986	9823316
chr1	9882736	9883015
chr1	10895530	10896581
chr1	11750424	11752495
chr1	11791672	11792307
chr1	12514084	12514411
chr1	12538350	12539083
chr1	16202773	16202996
chr1	16552739	16554985
chr1	16939145	16940445
chr1	17085303	17086215
chr1	17445759	17446336
chr1	17766905	17767301
chr1	17867321	17867739
chr1	18962858	18963934
chr1	18967570	18968119
chr1	19372442	19372964
chr1	19397767	19398333
chr1	19614761	19615703
chr1	19992341	19992954
chr1	20082497	20082721
chr1	20539557	20539803
chr1	20692670	20693119
chr1	23242413	23242760
chr1	23696194	23696414
chr1	23888825	23889099
chr1	24477531	24477804
chr1	24649137	24649371
chr1	25057027	25057416
chr1	27338887	27339590
chr1	27686679	27687733
chr1	29447499	29451125
chr1	29562758	29563052
chr1	30148515	30148778
chr1	31359010	31359226
chr1	31845777	31846476
chr1	31885720	31886938
chr1	32110331	32110618
chr1	32280916	32281554
chr1	32827081	32828004
chr1	33358348	33358550
chr1	33721028	33721370
chr1	35395145	35395609
chr1	36923510	36924282
chr1	37237258	37237482
chr1	40136989	40138476
chr1	40157900	40158709
chr1	41323309	41323652
chr1	43613334	43613684
chr1	44479013	44479394
chr1	44889376	44889626
chr1	45278825	45279350
chr1	47898143	47912005
chr1	50880757	50894216
chr1	53168540	53169095
chr1	53386655	53387201
chr1	54203491	54205794
chr1	54764047	54764263
chr1	54869470	54871033
chr1	55070421	55070632
chr1	57110183	57111583
chr1	57888145	57890637
chr1	62737768	62738246
chr1	63782225	63796371
chr1	64239915	64240820
chr1	65991476	65991785
chr1	66153328	66153638
chr1	66257822	66259315
chr1	70035451	70035924
chr1	77747478	77747728
chr1	78511210	78512371
chr1	85930064	85931148
chr1	86620587	86621898
chr1	86861182	86861428
chr1	91172052	91173176
chr1	91300387	91301891
chr1	91316125	91317837
chr1	92764779	92765000
chr1	92951282	92951522
chr1	94702483	94703344
chr1	94884127	94884764
chr1	95006522	95008118
chr1	95032887	95033100
chr1	95285155	95286319
chr1	95391133	95393311
chr1	95582614	95583779
chr1	98455694	98455957
chr1	98509830	98510412
chr1	99469939	99470988
chr1	102461852	102462661
chr1	107683087	107683488
chr1	108583981	108584481
chr1	109709715	109709933
chr1	109791965	109793126
chr1	110210238	110212498
chr1	110609899	110613207
chr1	110754382	110754719
chr1	111024762	111025590
chr1	111097857	111098511
chr1	111685504	111685878
chr1	111813100	111814385
chr1	113285072	113287319
chr1	115306601	115307020
chr1	115397449	115397817
chr1	116370839	116371283
chr1	116915110	116915346
chr1	117664848	117665406
chr1	118727531	118728087
chr1	119521742	119551070
chr1	120904748	120905076
chr1	145039193	145040180
chr1	145430925	145431129
chr1	147070426	147070917
chr1	147800991	147801924
chr1	148901697	148902573
chr1	149230586	149231355
chr1	149859172	149859415
chr1	150487191	150487696
chr1	153763334	153763536
chr1	153940547	153941064
chr1	155247404	155247652
chr1	156357761	156358563
chr1	156409845	156410859
chr1	156463194	156463413
chr1	156616498	156616946
chr1	156829118	156831085
chr1	156890322	156890881
chr1	156897293	156897796
chr1	157077576	157077784
chr1	158150691	158151490
chr1	160053776	160054486
chr1	161695588	161695810
chr1	165204745	165205505
chr1	165321530	165326456
chr1	165667545	165667772
chr1	167522639	167522982
chr1	167682447	167682981
chr1	167691904	167692159
chr1	175568114	175568843
chr1	178511068	178511310
chr1	179555402	179555988
chr1	181058164	181058699
chr1	182025338	182026538
chr1	183549482	183549848
chr1	184633244	184633663
chr1	184943289	184943533
chr1	190444599	190445208
chr1	200842126	200843567
chr1	201261367	201261640
chr1	201346130	201346337
chr1	202830062	202831214
chr1	203247643	203247979
chr1	204183019	204183842
chr1	206328938	206329172
chr1	207081022	207081515
chr1	209759128	209759420
chr1	209848402	209849467
chr1	210017498	210017751
chr1	210425362	210426378
chr1	211751418	211751908
chr1	212687844	212688511
chr1	214476667	214476917
chr1	215255133	215255745
chr1	216774213	216774800
chr1	220959570	220961070
chr1	223302710	223303236
chr1	223936485	223937321
chr1	226308816	226309084
chr1	226399144	226399394
chr1	227012584	227012807
chr1	227709649	227709859
chr1	228078965	228079205
chr1	228194841	228196642
chr1	228225610	228226136
chr1	229074091	229074549
chr1	229265774	229266267
chr1	229542723	229543958
chr1	229991967	229992273
chr1	231295910	231299806
chr1	231474059	231474289
chr1	233723976	233724193
chr1	234040528	234041874
chr1	235811902	235814567
chr1	243671657	243672125
chr1	244014402	244014848
chr1	244893456	244894658
chr1	245743261	245743477
chr1	246201525	246201800
chr1	246952215	246952594
chr2	945255	945482
chr2	1129755	1129962
chr2	1846898	1847198
chr2	5622994	5623610
chr2	5732584	5732816
chr2	5813258	5814112
chr2	5830877	5834129
chr2	5835774	5837075
chr2	7018855	7019284
chr2	7027871	7028110
chr2	7140033	7140255
chr2	8726141	8726445
chr2	8804251	8804515
chr2	10146457	10146794
chr2	10546710	10546910
chr2	17719879	17722177
chr2	19555380	19561495
chr2	20646564	20647988
chr2	23574354	23574821
chr2	23605857	23606138
chr2	23688673	23688903
chr2	25149497	25149994
chr2	25390277	25390813
chr2	25895600	25897045
chr2	26205639	26205853
chr2	26372890	26373202
chr2	26785052	26785359
chr2	27069048	27073233
chr2	27302807	27303045
chr2	27712565	27713045
chr2	29033887	29034089
chr2	32287656	32288246
chr2	33089114	33089435
chr2	37193824	37194253
chr2	37353128	37353451
chr2	38657763	38657995
chr2	39455639	39456042
chr2	45027603	45029909
chr2	45107129	45107373
chr2	46118817	46119111
chr2	47205947	47207447
chr2	54558277	54558627
chr2	56411654	56412539
chr2	62421751	62422473
chr2	63274255	63287355
chr2	69640701	69640956
chr2	69922507	69922707
chr2	70698294	70698879
chr2	71017428	71017968
chr2	71830664	71830898
chr2	72369783	72377443
chr2	73142310	73152700
chr2	73297935	73298372
chr2	73338979	73339647
chr2	73429286	73430577
chr2	74775567	74776897
chr2	75426063	75428245
chr2	85632656	85633040
chr2	85806162	85806674
chr2	87034305	87037085
chr2	95522731	95523816
chr2	95831012	95831280
chr2	98962546	98964571
chr2	99551728	99553940
chr2	100902125	100902334
chr2	101434935	101437346
chr2	101618150	101618445
chr2	102312873	102313353
chr2	104938005	104938441
chr2	105472541	105485160
chr2	105977603	105977842
chr2	106776845	106777141
chr2	107196264	107196570
chr2	110370366	110373084
chr2	111634715	111635216
chr2	112656557	112657512
chr2	113191981	113192437
chr2	113341523	113341873
chr2	114260170	114261983
chr2	114361620	114362011
chr2	114737480	114737822
chr2	118572118	118572614
chr2	118594165	118594405
chr2	118616125	118617124
chr2	119125509	119125731
chr2	119599060	119616819
chr2	120984067	120985493
chr2	121199666	121201066
chr2	121344261	121345292
chr2	121492858	121495478
chr2	121499327	121499927
chr2	122041856	122042940
chr2	123418559	123419156
chr2	127842523	127843474
chr2	127977631	127978093
chr2	128180186	128180720
chr2	128369117	128369376
chr2	128569029	128569629
chr2	129073706	129075753
chr2	131045971	131046466
chr2	131593929	131594487
chr2	131595263	131595640
chr2	131723414	131724288
chr2	131791968	131792880
chr2	131797523	131798905
chr2	132429611	132431139
chr2	133173278	133174309
chr2	133426692	133428821
chr2	139537077	139539078
chr2	140168515	140168743
chr2	142887617	142889393
chr2	143783963	143784451
chr2	148601095	148601468
chr2	155293657	155293874
chr2	155554109	155556300
chr2	157749353	157749642
chr2	161264979	161265235
chr2	162270895	162284735
chr2	162480867	162481112
chr2	168149775	168150969
chr2	171674602	171675152
chr2	172378724	172380144
chr2	172944992	172975295
chr2	173293328	173294106
chr2	173601240	173601630
chr2	175191437	175208825
chr2	176930955	177030343
chr2	177036308	177043428
chr2	191492849	191493086
chr2	200320226	200336409
chr2	200454127	200454357
chr2	202483770	202484247
chr2	202645133	202645452
chr2	202899633	202901562
chr2	203878426	203878779
chr2	206546676	206547585
chr2	206549520	206551874
chr2	208032061	208032459
chr2	208436416	208436630
chr2	208631744	208636527
chr2	210289113	210289317
chr2	211089416	211090629
chr2	219646852	219647125
chr2	219735663	219738659
chr2	219743418	219744635
chr2	219856557	219859035
chr2	220223077	220223854
chr2	220299531	220300218
chr2	220348289	220350188
chr2	223132965	223133343
chr2	223154160	223155052
chr2	227700568	227700912
chr2	228028715	228029925
chr2	229062890	229063146
chr2	231692662	231692921
chr2	231741676	231742223
chr2	232790637	232792424
chr2	233497668	233499898
chr2	233949143	233949360
chr2	234261973	234262785
chr2	237017105	237017488
chr2	237072113	237082345
chr2	237416071	237416707
chr2	237463299	237463717
chr2	238475409	238475803
chr2	238811220	238811422
chr2	239151662	239151920
chr2	240224987	240225192
chr2	240678483	240678954
chr2	241376190	241376861
chr2	241458886	241460026
chr2	241758058	241760571
chr2	241900108	241900547
chr2	241922869	241923758
chr2	241949279	241949749
chr2	242040927	242041239
chr2	242212487	242212902
chr2	242398841	242399488
chr2	242808679	242809336
chr3	238048	240239
chr3	2139601	2141305
chr3	3840269	3841237
chr3	4670268	4670484
chr3	6901452	6904296
chr3	8808979	8811280
chr3	9314866	9315128
chr3	9593979	9596019
chr3	9957336	9957537
chr3	12851519	12851841
chr3	13115159	13115443
chr3	13242473	13242701
chr3	13323443	13325361
chr3	14442151	14443695
chr3	14851592	14853226
chr3	15140664	15140866
chr3	20344379	20344581
chr3	24562892	24563724
chr3	26664164	26665588
chr3	30935639	30936342
chr3	32194579	32194854
chr3	32858660	32860506
chr3	33259596	33261113
chr3	37493075	37494206
chr3	37901955	37902634
chr3	38070299	38071592
chr3	38690246	38690502
chr3	42304834	42307468
chr3	42543064	42543539
chr3	43020564	43021248
chr3	44036559	44036816
chr3	44063233	44063757
chr3	44622150	44622434
chr3	44753946	44754360
chr3	45882849	45883856
chr3	47198415	47198738
chr3	47622096	47622488
chr3	49132220	49132428
chr3	49577483	49577832
chr3	49694085	49694462
chr3	49723149	49724244
chr3	49893823	49894283
chr3	49906526	49907737
chr3	50313173	50314128
chr3	50359567	50360042
chr3	50553013	50553224
chr3	52505976	52506181
chr3	53529233	53530363
chr3	53879509	53880873
chr3	54154732	54157942
chr3	54195178	54195512
chr3	57994941	57995215
chr3	59758266	59758571
chr3	61546697	61550577
chr3	62304576	62305173
chr3	62354128	62364316
chr3	64430493	64431012
chr3	65534685	65535537
chr3	66023480	66025595
chr3	68056964	68057743
chr3	71354576	71355162
chr3	71730474	71730844
chr3	72194097	72194317
chr3	73673045	73674819
chr3	75552369	75552619
chr3	87841826	87842039
chr3	96532024	96534118
chr3	97539802	97540294
chr3	99356666	99356969
chr3	105072466	105072684
chr3	110789281	110789632
chr3	112052372	112052759
chr3	112513640	112513930
chr3	119422019	119422605
chr3	122514215	122514815
chr3	122865092	122865329
chr3	123166433	123169079
chr3	123921773	123921999
chr3	126242800	126243297
chr3	126471237	126471561
chr3	128754113	128754379
chr3	129693635	129694584
chr3	130235558	130236203
chr3	132440599	132440896
chr3	133132330	133132686
chr3	138048503	138048938
chr3	138654672	138666599
chr3	140795823	140796207
chr3	140951287	140951645
chr3	141378731	141379572
chr3	145404169	145404478
chr3	145968242	145968787
chr3	147102294	147142435
chr3	148415511	148416038
chr3	148664681	148665094
chr3	149689442	149689886
chr3	153838788	153840780
chr3	156323876	156324156
chr3	156837973	156838425
chr3	157811992	157825212
chr3	158518784	158519105
chr3	159942832	159944533
chr3	160116776	160117092
chr3	160117719	160118029
chr3	160474258	160475479
chr3	164912500	164914505
chr3	170625489	170625726
chr3	173302982	173303596
chr3	179754058	179755074
chr3	181412825	181445801
chr3	183903315	183904475
chr3	183948348	183948729
chr3	184301096	184302275
chr3	185279246	185279542
chr3	185815801	185816182
chr3	186131543	186132093
chr3	186542905	186543865
chr3	187387514	187388176
chr3	187457527	187457860
chr3	187684089	187684539
chr3	188664990	188666133
chr3	192232073	192233551
chr3	194208391	194208710
chr3	194814895	194815573
chr3	194899154	194899404
chr3	195915970	195916193
chr3	196749950	196750960
chr3	197157494	197157705
chr4	568267	573352
chr4	787777	790175
chr4	1165890	1166991
chr4	1283466	1284142
chr4	1395871	1401656
chr4	1494896	1495149
chr4	1832156	1832637
chr4	1843322	1843682
chr4	2335134	2335998
chr4	2395243	2395565
chr4	2418071	2418444
chr4	2471008	2471586
chr4	3444616	3444958
chr4	3767159	3769626
chr4	4763259	4763656
chr4	4765220	4765617
chr4	5889073	5894635
chr4	6009850	6010067
chr4	6118712	6118989
chr4	6665297	6665823
chr4	6925335	6925570
chr4	7517964	7518757
chr4	7768493	7768695
chr4	7964812	7965074
chr4	7987702	7988152
chr4	8081911	8082417
chr4	8582395	8583354
chr4	8890596	8890979
chr4	9783050	9784059
chr4	10458148	10463817
chr4	13524156	13550985
chr4	15537484	15537708
chr4	15704382	15704617
chr4	16899735	16900153
chr4	17491197	17492073
chr4	24585860	24586286
chr4	26107998	26108201
chr4	37245251	37246810
chr4	41747725	41753360
chr4	41867415	41869349
chr4	42398412	42401616
chr4	46994836	46995744
chr4	48018226	48019619
chr4	48987796	48989187
chr4	54772095	54772461
chr4	54959394	54970469
chr4	56023820	56024228
chr4	56659627	56660597
chr4	66534000	66536197
chr4	71768528	71768897
chr4	75023908	75024304
chr4	77172617	77173135
chr4	77507039	77507672
chr4	78743752	78744039
chr4	85402393	85405298
chr4	85416628	85424311
chr4	86396327	86396633
chr4	87514831	87515675
chr4	87813491	87813956
chr4	87928201	87928487
chr4	89378807	89379077
chr4	89444075	89444487
chr4	99388985	99389247
chr4	104640357	104641322
chr4	106816136	106817899
chr4	107955376	107958850
chr4	108853952	108854296
chr4	110623478	110623754
chr4	111531846	111559135
chr4	113441471	113444435
chr4	113445230	113445885
chr4	114900356	114901074
chr4	122910881	122911118
chr4	124399147	124399349
chr4	126236877	126238930
chr4	128553924	128554321
chr4	130788013	130788254
chr4	140200249	140201682
chr4	141173390	141174007
chr4	141347958	141348687
chr4	141676928	141678208
chr4	147553934	147554243
chr4	150999827	151000970
chr4	152328839	152329592
chr4	153856448	153857064
chr4	154178332	154178857
chr4	154605103	154605726
chr4	155337373	155338022
chr4	157997235	157997848
chr4	159131516	159131839
chr4	170191363	170191835
chr4	170581648	170581903
chr4	170744891	170745134
chr4	172733735	172735091
chr4	174421114	174453247
chr4	175442910	175443270
chr4	175749811	175750489
chr4	176922420	176923626
chr4	184018434	184021418
chr4	184320090	184320687
chr4	184718506	184720584
chr4	185308205	185308754
chr4	186048413	186049025
chr4	187065417	187066456
chr4	187186879	187187178
chr4	187476115	187476929
chr5	620431	620686
chr5	1009461	1009857
chr5	1110423	1110983
chr5	1412498	1412698
chr5	1444691	1446518
chr5	1874660	1888038
chr5	2738992	2757317
chr5	3194789	3194991
chr5	3197395	3198014
chr5	3590318	3603241
chr5	3606053	3607124
chr5	5496295	5496615
chr5	6449200	6450539
chr5	9544701	9546941
chr5	10562456	10563356
chr5	15499895	15501593
chr5	26570015	26570332
chr5	28927719	28928818
chr5	32027703	32028341
chr5	34007415	34008489
chr5	38643637	38643871
chr5	39005902	39006190
chr5	41509315	41510762
chr5	42924237	42924976
chr5	43037090	43037725
chr5	43112467	43112743
chr5	43397107	43397310
chr5	50260013	50265925
chr5	50673177	50680007
chr5	50685512	50685798
chr5	54516210	54523901
chr5	55117464	55117966
chr5	63986245	63986840
chr5	72593822	72599787
chr5	72607252	72607631
chr5	72731863	72748027
chr5	72921531	72922510
chr5	72937589	72937923
chr5	76145464	76145881
chr5	76923737	76939607
chr5	77784162	77784385
chr5	77943417	77945142
chr5	78407334	78408323
chr5	79399354	79399768
chr5	79479211	79479734
chr5	79551281	79551488
chr5	79783669	79784526
chr5	81045028	81045419
chr5	83678120	83680327
chr5	87970326	87972065
chr5	87980182	87988488
chr5	87989373	87989691
chr5	90575364	90575974
chr5	92906268	92932985
chr5	92937728	92940037
chr5	93376797	93377025
chr5	94890943	94891154
chr5	95180034	95180308
chr5	98105636	98105952
chr5	98108602	98110608
chr5	114514866	114516220
chr5	115150352	115152688
chr5	122421996	122435757
chr5	126365298	126367425
chr5	126626202	126626901
chr5	128795183	128796943
chr5	131628854	131630346
chr5	132149583	132150874
chr5	132161190	132161612
chr5	134385996	134386480
chr5	134870834	134872139
chr5	134913743	134914981
chr5	135265727	135266991
chr5	135527057	135529296
chr5	138088333	138088642
chr5	139127302	139127661
chr5	139168017	139168394
chr5	139486600	139486959
chr5	140011311	140011886
chr5	140821310	140821721
chr5	140855191	140857996
chr5	141256049	141256672
chr5	141293318	141294203
chr5	141811966	141812399
chr5	142781532	142781862
chr5	146833807	146834022
chr5	149529618	149529840
chr5	150051011	150052728
chr5	153852441	153864236
chr5	154236590	154236823
chr5	156592554	156592841
chr5	158527552	158527983
chr5	158737618	158737872
chr5	159398917	159400223
chr5	169775339	169775582
chr5	170108126	170108399
chr5	170735063	170744107
chr5	171273375	171273643
chr5	171880442	171880896
chr5	172068913	172069174
chr5	172721551	172721884
chr5	172753614	172757414
chr5	172758955	172759237
chr5	174119513	174120212
chr5	174147436	174159748
chr5	174870680	174872331
chr5	175085273	175085787
chr5	175223497	175224325
chr5	176236651	176237953
chr5	176244708	176245334
chr5	176297102	176297390
chr5	178003606	178004756
chr5	178367549	178368673
chr5	178593861	178594133
chr5	178692659	178692956
chr5	178770657	178773239
chr5	179051325	179051599
chr5	179220795	179221417
chr5	179254876	179255190
chr5	179362976	179363185
chr5	179499431	179500124
chr5	179634676	179635040
chr5	180527421	180527658
chr5	180596933	180597482
chr6	257166	257505
chr6	1377554	1394636
chr6	4775007	4775665
chr6	7052913	7053182
chr6	7247841	7248298
chr6	7540818	7541279
chr6	7542091	7543018
chr6	7726667	7729067
chr6	10381065	10385840
chr6	10410110	10427145
chr6	11112117	11112383
chr6	13478893	13479236
chr6	14254953	14255159
chr6	14453140	14453697
chr6	15552000	15552328
chr6	17101769	17102683
chr6	18387360	18387895
chr6	20032478	20032724
chr6	21594643	21596142
chr6	21757476	21757867
chr6	24494531	24494781
chr6	24547559	24547784
chr6	26043622	26045990
chr6	26613446	26614979
chr6	26746947	26747424
chr6	26987610	26988496
chr6	27185561	27186647
chr6	27227754	27228997
chr6	27247562	27251587
chr6	27258188	27259163
chr6	27262629	27262956
chr6	27265549	27266519
chr6	27463047	27463418
chr6	27482693	27483066
chr6	27510911	27511149
chr6	27512480	27513254
chr6	27567550	27567820
chr6	27634848	27635338
chr6	27774567	27774834
chr6	27781909	27782127
chr6	33646902	33647122
chr6	33961505	33961804
chr6	34119303	34119708
chr6	34433154	34434323
chr6	35465872	35466269
chr6	36806819	36808874
chr6	37750833	37752098
chr6	39016308	39017193
chr6	41040111	41040640
chr6	41286969	41287173
chr6	41339358	41342824
chr6	41651213	41651673
chr6	41909158	41909468
chr6	42694936	42695333
chr6	43197239	43197565
chr6	43543847	43544076
chr6	43636017	43636286
chr6	45631229	45631842
chr6	49518103	49519429
chr6	50674379	50676429
chr6	50677092	50677304
chr6	50807909	50808700
chr6	52858837	52859585
chr6	53660463	53661382
chr6	56716219	56717179
chr6	62995571	62996628
chr6	71666050	71667672
chr6	72129391	72131051
chr6	75911625	75917105
chr6	78172192	78174502
chr6	79881466	79881824
chr6	90120808	90121012
chr6	94126273	94129698
chr6	99272114	99283842
chr6	99796821	99797254
chr6	100050463	100062985
chr6	100729358	100729832
chr6	100894305	100917644
chr6	105333292	105333598
chr6	106808102	106809260
chr6	106957355	106958284
chr6	107955683	107956553
chr6	108434877	108441181
chr6	108485529	108497996
chr6	114662647	114663403
chr6	131456473	131456695
chr6	131457116	131457475
chr6	132129485	132129908
chr6	132723129	132723377
chr6	134210720	134217446
chr6	134438759	134439014
chr6	135504850	135505224
chr6	137808930	137819372
chr6	138482549	138483400
chr6	143999193	143999850
chr6	149772563	149772893
chr6	150246634	150247197
chr6	154689606	154689818
chr6	154830579	154832443
chr6	155053561	155054111
chr6	155316023	155316303
chr6	159084057	159084657
chr6	159589637	159591522
chr6	160768878	160770287
chr6	162249426	162250715
chr6	163197843	163198182
chr6	163834069	163834785
chr6	166217850	166218876
chr6	166267427	166268172
chr6	166579739	166583614
chr6	166720749	166722237
chr6	167070053	167070690
chr6	167457527	167457918
chr6	167919113	167919356
chr6	168197830	168198601
chr6	168673228	168675329
chr6	168714569	168714952
chr6	168841455	168843246
chr6	170083988	170084205
chr6	170231857	170232144
chr6	170604184	170606522
chr6	170687601	170687855
chr7	399367	400247
chr7	556405	556828
chr7	653234	653464
chr7	844969	845224
chr7	1049749	1049988
chr7	1209472	1209883
chr7	1250935	1251174
chr7	1362812	1363259
chr7	1408517	1408732
chr7	1545376	1545887
chr7	1858277	1859274
chr7	1877799	1878015
chr7	1897822	1898275
chr7	2113053	2113499
chr7	2565795	2566038
chr7	2864673	2864966
chr7	3134190	3134802
chr7	3197082	3197448
chr7	4141663	4142441
chr7	4727026	4727601
chr7	4803010	4803226
chr7	4901162	4901491
chr7	5111529	5112463
chr7	5320875	5321126
chr7	5466065	5469035
chr7	5536909	5537305
chr7	6475908	6476353
chr7	6566284	6566620
chr7	8473193	8484002
chr7	12106535	12106772
chr7	14942244	14942544
chr7	19146070	19148143
chr7	19183231	19185209
chr7	19812548	19813331
chr7	20371111	20371504
chr7	20823981	20826203
chr7	20829938	20830841
chr7	20832892	20833586
chr7	20836826	20837219
chr7	22521297	22521593
chr7	23507540	23509691
chr7	23513039	23514741
chr7	24874053	24874335
chr7	25897721	25900769
chr7	25989388	25990105
chr7	27222792	27253916
chr7	27259970	27260563
chr7	29185887	29186232
chr7	29603614	29605993
chr7	31066335	31067088
chr7	31375559	31376098
chr7	32110072	32111436
chr7	35225377	35226772
chr7	35293059	35301868
chr7	36007255	36007719
chr7	37426944	37427190
chr7	38409855	38410073
chr7	39662559	39662765
chr7	40174612	40174985
chr7	42927951	42928692
chr7	44349115	44349857
chr7	45197484	45197748
chr7	45613490	45615582
chr7	45980036	45980273
chr7	51383119	51385958
chr7	54148456	54148788
chr7	54731964	54732590
chr7	61787036	61787399
chr7	64029947	64030426
chr7	64407678	64408098
chr7	65196539	65196882
chr7	65672072	65672442
chr7	66828880	66829589
chr7	67650562	67650913
chr7	72848207	72848693
chr7	73037731	73039040
chr7	73184089	73185010
chr7	82791561	82792409
chr7	87935573	87936415
chr7	88387753	88389231
chr7	91764495	91765069
chr7	92324838	92325250
chr7	92462202	92462488
chr7	95910496	95910799
chr7	96621637	96637197
chr7	96639132	96639431
chr7	98030235	98031352
chr7	98245821	98247626
chr7	98297625	98297843
chr7	98706666	98706889
chr7	99725484	99725828
chr7	99754543	99754773
chr7	99775372	99775617
chr7	100203304	100203641
chr7	100424655	100424862
chr7	100493305	100493917
chr7	100546527	100547035
chr7	100737976	100738426
chr7	100942874	100943666
chr7	100951515	100952184
chr7	101041884	101042110
chr7	101768034	101768282
chr7	101784350	101784587
chr7	101848412	101848670
chr7	102072241	102072527
chr7	102921143	102921657
chr7	116962452	116963975
chr7	122525780	122527526
chr7	127672579	127673091
chr7	127880751	127881351
chr7	127910923	127912194
chr7	128337381	128337773
chr7	128470612	128472054
chr7	129142746	129143396
chr7	129222852	129223174
chr7	129802140	129802365
chr7	132260267	132260478
chr7	132693986	132694367
chr7	134576049	134576392
chr7	137832124	137832373
chr7	138310734	138311103
chr7	138817800	138818487
chr7	139207789	139209196
chr7	139762124	139762324
chr7	140103737	140104087
chr7	140772682	140773381
chr7	143042558	143042832
chr7	149389655	149390071
chr7	149410624	149411378
chr7	150037572	150038667
chr7	150655109	150655442
chr7	150774091	150774345
chr7	150873093	150873375
chr7	153641129	153641346
chr7	154535806	154536180
chr7	154861825	154863300
chr7	155241349	155261644
chr7	155325771	155326498
chr7	155579824	155580327
chr7	155595980	155603345
chr7	156791845	156792387
chr7	156870882	156871491
chr7	157195668	157195994
chr7	157476030	157487166
chr7	157755751	157755954
chr7	158785526	158785837
chr7	158854447	158854651
chr8	975556	975790
chr8	1764992	1766236
chr8	1940199	1940513
chr8	3101604	3101894
chr8	8175779	8176031
chr8	8232265	8232478
chr8	10404588	10405059
chr8	11421447	11422310
chr8	11470652	11470854
chr8	11536768	11539740
chr8	11666594	11666883
chr8	15397637	15397856
chr8	17658917	17659406
chr8	18870665	18872203
chr8	20122519	20122742
chr8	20897615	20897883
chr8	22722114	22723640
chr8	23080985	23081396
chr8	23260478	23262316
chr8	23584021	23585515
chr8	24770363	24772455
chr8	24858356	24859741
chr8	25488724	25488952
chr8	25868033	25868284
chr8	25897002	25909677
chr8	26047805	26048091
chr8	26371808	26372921
chr8	27247504	27247783
chr8	30769215	30770628
chr8	31496449	31498320
chr8	32325320	32325540
chr8	37654107	37656580
chr8	37822495	37823926
chr8	38325458	38326586
chr8	38585881	38586120
chr8	40754980	40755404
chr8	41733465	41733832
chr8	41753341	41753621
chr8	42139746	42139963
chr8	47089690	47089922
chr8	47112937	47113258
chr8	48100232	48100848
chr8	48675541	48676189
chr8	49292950	49293488
chr8	52811931	52812202
chr8	53476775	53478707
chr8	53851613	53853485
chr8	54163084	54164082
chr8	55365712	55383135
chr8	56013687	56015751
chr8	57069698	57070047
chr8	61326619	61326844
chr8	63998164	63998869
chr8	65282127	65284078
chr8	65289445	65293378
chr8	65488167	65500145
chr8	66472595	66473062
chr8	67782867	67783088
chr8	67873399	67875594
chr8	69774276	69774586
chr8	70744876	70745425
chr8	70946944	70947645
chr8	70981288	70985231
chr8	71717516	71717736
chr8	72459499	72460321
chr8	72468598	72471212
chr8	72917308	72917846
chr8	72987516	72987940
chr8	74004822	74005893
chr8	77594202	77596156
chr8	77912945	77913287
chr8	80672974	80673388
chr8	80695763	80695970
chr8	85094405	85097207
chr8	89340292	89340703
chr8	93113989	93115979
chr8	97156741	97174383
chr8	99306170	99306399
chr8	99951498	99962665
chr8	100295614	100295988
chr8	104311306	104311716
chr8	104383433	104384519
chr8	105235614	105235967
chr8	105600156	105602660
chr8	106331258	106332120
chr8	110374651	110375063
chr8	110657635	110658045
chr8	120221797	120222155
chr8	120886360	120886966
chr8	124552013	124552705
chr8	126011696	126011925
chr8	128752787	128753155
chr8	131025812	131026216
chr8	134038890	134039100
chr8	134282034	134282391
chr8	139001453	139001854
chr8	140945526	140945853
chr8	141263950	141264532
chr8	142094789	142095038
chr8	142252876	142253455
chr8	142386287	142386520
chr8	142726055	142726360
chr8	142952008	142952220
chr8	143192548	143193040
chr8	143483452	143483830
chr8	143497850	143498324
chr8	143808863	143809251
chr8	144162505	144162903
chr8	144358096	144360710
chr8	144508665	144509760
chr8	144579967	144580255
chr8	144822243	144822653
chr8	144882275	144882527
chr8	145103153	145106247
chr8	145515404	145515702
chr8	145806295	145806713
chr9	10536	10852
chr9	109113	109406
chr9	505535	505813
chr9	841375	843364
chr9	969541	978140
chr9	3180791	3181827
chr9	4297329	4297619
chr9	4298185	4299934
chr9	6645310	6645687
chr9	13568883	13569111
chr9	14312549	14313763
chr9	14345116	14350320
chr9	17578722	17579804
chr9	18438178	18438802
chr9	21696501	21696754
chr9	21964625	21971431
chr9	23851011	23851457
chr9	29212650	29215073
chr9	32955705	32956377
chr9	33750263	33751250
chr9	35102784	35103546
chr9	35489823	35490276
chr9	35675369	35676353
chr9	35689846	35691543
chr9	36135588	36135870
chr9	36748450	36748736
chr9	36772945	36773256
chr9	66486821	66487165
chr9	75602662	75602970
chr9	79626623	79638410
chr9	80262507	80263942
chr9	80645262	80645739
chr9	85677016	85678293
chr9	87283024	87285924
chr9	87510049	87510338
chr9	87906288	87906537
chr9	91193552	91193842
chr9	91970800	91971088
chr9	92255309	92255529
chr9	94710819	94712999
chr9	94766347	94766712
chr9	96329165	96329759
chr9	96588508	96590187
chr9	96708217	96723492
chr9	98332495	98333244
chr9	98788431	98788681
chr9	99983306	99984959
chr9	100609843	100618376
chr9	102130945	102131153
chr9	107526010	107526366
chr9	108007742	108008004
chr9	108418543	108418934
chr9	110249927	110252658
chr9	112260717	112260967
chr9	112542067	112543185
chr9	113341285	113342596
chr9	115665443	115665662
chr9	116378726	116378946
chr9	118916699	118919599
chr9	119041574	119041809
chr9	122045255	122045501
chr9	124261990	124262552
chr9	126182603	126183097
chr9	126771021	126780491
chr9	126800148	126800404
chr9	127004900	127005102
chr9	127212826	127216232
chr9	128091952	128092158
chr9	129231821	129232038
chr9	129313350	129313668
chr9	129400581	129401071
chr9	129467890	129468946
chr9	130159257	130160634
chr9	130627666	130628611
chr9	130689162	130689452
chr9	132014602	132014873
chr9	132477232	132477434
chr9	132924777	132925259
chr9	132962290	132962554
chr9	133815529	133816282
chr9	134354681	134355099
chr9	135038393	135040361
chr9	135045267	135045540
chr9	135455007	135464966
chr9	135989265	135990134
chr9	136243032	136243523
chr9	136524229	136524991
chr9	136569853	136570133
chr9	136913192	136913646
chr9	137860025	137860275
chr9	138048390	138048647
chr9	138314484	138314711
chr9	138882005	138882397
chr9	138980809	138981254
chr9	139117100	139117647
chr9	139336375	139336630
chr9	139550750	139551781
chr9	139559292	139562643
chr9	139694020	139694533
chr9	139947437	139948124
chr9	139971247	139971659
chr9	140032380	140034068
chr9	140063381	140063960
chr9	140093907	140094212
chr9	140711729	140711938
chr10	557094	557314
chr10	1021887	1022310
chr10	1147749	1147984
chr10	4868126	4868918
chr10	6111169	6111409
chr10	6257175	6257418
chr10	7453771	7455602
chr10	7708210	7708701
chr10	8078677	8080080
chr10	12409561	12409918
chr10	13042785	13043987
chr10	13481749	13482836
chr10	13700442	13701611
chr10	23479892	23490023
chr10	23492925	23493134
chr10	23982413	23985197
chr10	25183522	25183982
chr10	25463483	25465802
chr10	26222922	26224000
chr10	28029960	28036255
chr10	29011001	29011801
chr10	29165840	29166132
chr10	29768169	29768417
chr10	30509045	30509255
chr10	31218210	31218518
chr10	31426361	31426698
chr10	31435227	31435605
chr10	33294599	33294892
chr10	35463958	35464235
chr10	43331612	43332591
chr10	43572590	43573324
chr10	43724478	43726143
chr10	44144311	44144744
chr10	44880183	44882600
chr10	48438412	48439564
chr10	48573261	48573651
chr10	50323185	50323735
chr10	50602921	50606774
chr10	50886996	50887862
chr10	50976288	50977137
chr10	52834260	52834860
chr10	60935577	60937004
chr10	63422697	63422943
chr10	64694101	64694337
chr10	65225947	65226245
chr10	72199759	72201912
chr10	73137045	73137400
chr10	73471634	73471859
chr10	73724290	73724530
chr10	77169575	77169923
chr10	79325036	79325348
chr10	80166672	80167171
chr10	80714602	80714817
chr10	82295359	82296036
chr10	82422695	82422941
chr10	85954523	85955578
chr10	88483427	88483670
chr10	88731567	88731789
chr10	89167292	89167972
chr10	91294014	91294293
chr10	94819904	94835256
chr10	95326309	95328272
chr10	95332792	95332998
chr10	98272350	98273099
chr10	98945124	98945455
chr10	98955394	98956713
chr10	99221464	99222127
chr10	99531069	99531409
chr10	99674526	99674883
chr10	100206137	100206719
chr10	100227617	100227990
chr10	100992192	100997303
chr10	102397914	102398281
chr10	102419148	102419668
chr10	102484328	102485114
chr10	102789855	102790107
chr10	102974677	102990268
chr10	102995657	102998811
chr10	103601066	103601313
chr10	104000175	104002059
chr10	104210635	104210867
chr10	104372555	104373303
chr10	104408897	104409479
chr10	106078731	106079150
chr10	106398528	106402919
chr10	106440453	106440882
chr10	108923793	108924304
chr10	111216361	111217083
chr10	112402925	112403823
chr10	112411406	112411641
chr10	115999009	115999558
chr10	118084260	118084755
chr10	118369557	118369801
chr10	118891081	118902026
chr10	118922681	118928587
chr10	119589987	119591393
chr10	120031710	120032035
chr10	120353655	120356183
chr10	120790151	120790381
chr10	120967581	120967793
chr10	121650205	121650572
chr10	122215800	122217377
chr10	122738650	122739926
chr10	123357056	123357837
chr10	124233641	124234900
chr10	124459378	124459712
chr10	124877505	124877907
chr10	124892934	124911215
chr10	125110304	125110685
chr10	125425518	125426149
chr10	125851090	125853924
chr10	126786396	126786669
chr10	128164770	128165128
chr10	128993548	128995622
chr10	131556986	131557203
chr10	131756911	131771560
chr10	131927140	131927519
chr10	133006073	133006279
chr10	133998822	134001459
chr10	134042503	134042862
chr10	134692373	134692918
chr10	134775542	134776047
chr10	134972932	134974311
chr10	135055132	135055439
chr10	135148459	135148876
chr11	279460	281196
chr11	381779	382033
chr11	536777	537418
chr11	555848	556962
chr11	669496	669759
chr11	1077931	1078269
chr11	1536566	1536937
chr11	1542329	1543370
chr11	1585613	1586037
chr11	1774335	1774798
chr11	2161038	2162537
chr11	2287174	2287512
chr11	2466457	2466890
chr11	2907528	2907885
chr11	3224923	3225213
chr11	6477568	6477768
chr11	8102457	8104147
chr11	8284113	8284553
chr11	9112550	9112769
chr11	10326728	10329467
chr11	10472170	10472857
chr11	10478579	10478874
chr11	10875397	10875613
chr11	12702061	12702430
chr11	13030173	13032362
chr11	13297899	13298611
chr11	13983790	13986428
chr11	14993378	14996099
chr11	15095170	15095753
chr11	16628736	16629218
chr11	16631866	16635969
chr11	17565769	17566049
chr11	17717534	17717767
chr11	18812573	18814253
chr11	19263715	19264435
chr11	20222257	20222545
chr11	20692605	20692868
chr11	22453758	22454662
chr11	26353575	26354085
chr11	30037630	30037876
chr11	30039135	30039352
chr11	31817522	31849263
chr11	32112024	32113580
chr11	32454361	32460800
chr11	33087131	33087352
chr11	33396631	33398567
chr11	40661088	40661360
chr11	41644454	41644781
chr11	43602847	43604910
chr11	45095276	45095659
chr11	45232071	45232365
chr11	45868770	45868985
chr11	46259797	46260651
chr11	46360252	46360764
chr11	46934171	46934691
chr11	47761692	47761919
chr11	48001341	48001841
chr11	50257346	50257982
chr11	55640222	55641388
chr11	57232314	57232532
chr11	57243890	57244733
chr11	57365731	57366039
chr11	57440776	57441146
chr11	58694884	58695194
chr11	61153076	61153276
chr11	61275790	61276955
chr11	61334905	61335333
chr11	62275816	62276272
chr11	62420724	62421028
chr11	62692680	62695033
chr11	63835080	63835395
chr11	63883522	63883723
chr11	64659940	64660221
chr11	64739132	64740435
chr11	65121422	65123735
chr11	66232921	66233577
chr11	68098837	68099167
chr11	68147868	68148241
chr11	69189220	69189457
chr11	69230886	69231213
chr11	69257702	69257925
chr11	69451074	69454064
chr11	69517851	69521216
chr11	69535947	69536347
chr11	69588827	69590114
chr11	69682838	69683554
chr11	70037761	70038002
chr11	70115799	70116264
chr11	71187962	71188241
chr11	72300743	72302143
chr11	72353040	72353335
chr11	72929177	72930103
chr11	74941408	74941635
chr11	74952430	74952745
chr11	75062230	75062437
chr11	75116001	75116246
chr11	76750693	76751099
chr11	76757087	76757533
chr11	77299843	77301826
chr11	78131415	78131896
chr11	82879475	82879746
chr11	89224381	89224800
chr11	91956615	91959958
chr11	93582992	93583454
chr11	94501367	94502805
chr11	100557551	100558501
chr11	101918382	101918608
chr11	112160365	112161154
chr11	113344987	113345254
chr11	116450604	116451890
chr11	117470941	117471158
chr11	117679988	117680261
chr11	118479062	118479429
chr11	118851022	118851403
chr11	118938556	118938772
chr11	119455484	119456201
chr11	121593180	121593791
chr11	122753848	122754285
chr11	122774822	122775031
chr11	123457384	123457607
chr11	124628873	124630524
chr11	124733114	124733582
chr11	124735353	124739180
chr11	125133208	125133685
chr11	126286516	126286998
chr11	126870413	126870738
chr11	128488631	128488856
chr11	128773485	128774825
chr11	129242994	129246592
chr11	129991734	129992087
chr11	130318527	130320014
chr11	132812607	132814625
chr11	133212161	133212520
chr11	133789874	133790170
chr11	133824921	133825631
chr11	133826781	133827005
chr11	133861006	133861377
chr11	134526993	134527288
chr12	1025475	1025958
chr12	1739337	1740747
chr12	3069089	3069755
chr12	3601343	3603143
chr12	4042366	4042946
chr12	4918759	4919742
chr12	6747441	6748131
chr12	8025386	8025903
chr12	10306409	10306659
chr12	11911879	11912289
chr12	12100327	12100661
chr12	13154612	13154997
chr12	14909286	14909506
chr12	16757692	16758040
chr12	21926335	21928695
chr12	26984145	26984522
chr12	30259360	30259583
chr12	31405105	31405426
chr12	33591121	33592582
chr12	34260601	34261698
chr12	34485674	34485879
chr12	34505248	34507583
chr12	39538434	39539495
chr12	39837498	39837703
chr12	41581541	41584014
chr12	45444428	45445435
chr12	49245680	49246235
chr12	49363808	49368018
chr12	49487566	49488478
chr12	49729594	49730867
chr12	49735569	49736159
chr12	50335396	50335629
chr12	51156052	51156567
chr12	52262597	52263526
chr12	52513615	52513986
chr12	53473297	53473639
chr12	54321302	54322157
chr12	54329010	54329987
chr12	54362090	54362305
chr12	54366434	54368441
chr12	54375978	54380320
chr12	54409450	54409737
chr12	54427214	54428770
chr12	54439987	54441891
chr12	54500686	54501301
chr12	54782717	54783222
chr12	56474223	56474546
chr12	57617617	57619626
chr12	58013190	58015129
chr12	62828957	62829983
chr12	63543642	63545657
chr12	64540954	64541342
chr12	64784084	64784610
chr12	65672815	65673244
chr12	67752668	67753012
chr12	69636933	69637162
chr12	71832913	71834484
chr12	75601062	75601897
chr12	80906915	80907484
chr12	81101647	81102750
chr12	85304344	85306855
chr12	85667060	85667680
chr12	94214133	94214512
chr12	94543541	94543899
chr12	95266835	95267088
chr12	95941741	95942967
chr12	103311328	103311536
chr12	103344135	103352824
chr12	106532196	106534181
chr12	108237482	108239013
chr12	108876677	108876903
chr12	109167717	109168059
chr12	110149779	110150293
chr12	110152522	110152922
chr12	110309185	110309413
chr12	110787402	110788009
chr12	112528802	112529005
chr12	113670828	113671328
chr12	113740423	113741321
chr12	114852056	114852360
chr12	115107313	115107659
chr12	115134280	115138386
chr12	117263992	117264425
chr12	117536462	117536855
chr12	121163028	121163419
chr12	122356627	122356853
chr12	122515945	122516312
chr12	122518202	122518735
chr12	122520167	122520515
chr12	123258529	123259288
chr12	123513065	123513327
chr12	123855188	123855524
chr12	124246401	124247161
chr12	124528656	124529031
chr12	125172307	125172758
chr12	125230673	125230897
chr12	125389158	125389642
chr12	125412869	125413154
chr12	126018155	126018365
chr12	126675595	126676410
chr12	127210466	127212579
chr12	128850467	128850816
chr12	130528737	130530056
chr12	131142360	131142773
chr12	131246346	131246632
chr12	132194559	132195332
chr12	132258427	132258769
chr12	132819618	132820167
chr12	133014399	133016577
chr12	133463627	133463877
chr12	133481390	133481991
chr13	20751046	20751313
chr13	20768560	20768760
chr13	20875496	20876214
chr13	23949939	23950177
chr13	24462650	24463360
chr13	24477579	24477995
chr13	25115651	25115896
chr13	25201427	25201687
chr13	25254970	25255363
chr13	25620944	25621405
chr13	25710930	25711228
chr13	26623469	26625558
chr13	26796192	26796872
chr13	27936318	27936903
chr13	28365636	28371754
chr13	28491584	28503452
chr13	28534433	28535560
chr13	29106324	29107206
chr13	32984147	32984554
chr13	33924353	33924752
chr13	37247483	37249508
chr13	41452200	41452410
chr13	43597429	43597658
chr13	45903897	45904249
chr13	45927295	45927596
chr13	46189851	46190135
chr13	51804857	51805103
chr13	52702167	52703591
chr13	53312909	53313952
chr13	53774676	53776345
chr13	58203735	58209170
chr13	70681668	70682250
chr13	78492357	78493789
chr13	79169685	79184157
chr13	88325384	88326970
chr13	95031655	95031969
chr13	95353898	95365459
chr13	96742145	96744371
chr13	97646527	97646732
chr13	99523971	99524255
chr13	99628104	99628367
chr13	100607446	100650388
chr13	101325709	101325934
chr13	103451747	103451985
chr13	107570259	107570605
chr13	109147299	109149419
chr13	110222572	110222824
chr13	110964374	110964581
chr13	111267912	111268406
chr13	111766881	111768803
chr13	111805565	111806148
chr13	112707867	112723451
chr13	112728202	112728933
chr13	113379898	113380460
chr13	113413511	113413827
chr13	113639318	113639536
chr14	20937496	20937750
chr14	21090883	21095061
chr14	21485885	21486268
chr14	23450527	23451448
chr14	24896500	24897136
chr14	29226168	29226522
chr14	30396298	30397846
chr14	31343144	31344926
chr14	31677164	31677387
chr14	32670681	32671553
chr14	37048931	37054549
chr14	37116189	37136348
chr14	37666927	37667493
chr14	38052710	38071443
chr14	42074245	42077675
chr14	42079056	42079328
chr14	50100517	50101063
chr14	50533248	50533455
chr14	51410040	51411171
chr14	54686363	54687684
chr14	55178575	55178993
chr14	57260931	57284509
chr14	58862450	58863177
chr14	60951869	60952934
chr14	61103979	61105197
chr14	61108227	61123640
chr14	61124216	61125212
chr14	62035092	62035861
chr14	62279445	62280217
chr14	62583749	62584633
chr14	67878810	67879152
chr14	67999431	68000674
chr14	69617978	69618556
chr14	69620709	69620912
chr14	69725911	69727793
chr14	69728648	69728887
chr14	69812124	69812339
chr14	71287822	71288438
chr14	72052997	72053392
chr14	73702950	73706666
chr14	74521570	74521775
chr14	74705905	74709395
chr14	74724578	74725363
chr14	74867108	74867419
chr14	74981325	74981881
chr14	75077718	75079122
chr14	75745995	75746798
chr14	77607079	77607802
chr14	88788314	88789217
chr14	88792822	88793037
chr14	89493273	89494009
chr14	89770265	89770732
chr14	92788446	92790781
chr14	92925906	92926130
chr14	92991035	92991401
chr14	93021578	93022234
chr14	93313539	93313919
chr14	93896758	93897123
chr14	94254074	94255241
chr14	95233162	95240568
chr14	95241952	95242272
chr14	95826676	95827037
chr14	95939356	95939822
chr14	95991441	95991726
chr14	97050664	97050933
chr14	99560290	99560507
chr14	100068996	100070137
chr14	101141559	101141845
chr14	101292195	101292537
chr14	101586437	101587856
chr14	101923130	101925995
chr14	102025842	102032143
chr14	102486789	102487033
chr14	102605598	102605801
chr14	103512111	103512330
chr14	103745680	103746398
chr14	103988668	103989885
chr14	104313081	104314832
chr14	104602068	104605582
chr14	105330477	105332651
chr14	105585601	105585868
chr14	105637327	105637654
chr14	105993441	105995486
chr15	22546374	22547403
chr15	23931867	23932203
chr15	24346728	24346978
chr15	27111365	27114003
chr15	28341049	28344889
chr15	29035070	29035325
chr15	29395642	29396279
chr15	31196202	31196907
chr15	37110803	37111174
chr15	37171903	37172903
chr15	40345933	40346552
chr15	41522508	41523174
chr15	41793345	41795385
chr15	44227657	44227951
chr15	47428920	47429272
chr15	49254947	49255564
chr15	52821963	52822632
chr15	53075352	53098476
chr15	57024623	57025087
chr15	58357230	58358316
chr15	58944075	58944416
chr15	62683270	62683908
chr15	65370203	65370566
chr15	65713352	65713833
chr15	67325551	67326466
chr15	68260283	68260585
chr15	68943514	68943721
chr15	69453840	69454158
chr15	69687045	69687323
chr15	70463950	70464161
chr15	70858662	70858961
chr15	72489409	72489917
chr15	73659657	73661852
chr15	73975881	73976397
chr15	74238609	74238865
chr15	74420485	74428718
chr15	75288551	75288797
chr15	75492763	75492983
chr15	75932187	75932416
chr15	76031280	76031845
chr15	77308126	77308509
chr15	78110989	78112943
chr15	78236536	78237278
chr15	78632677	78634236
chr15	79052480	79052707
chr15	79102279	79104392
chr15	79574847	79576433
chr15	79723723	79726202
chr15	80743094	80743342
chr15	82335947	82337344
chr15	83377372	83379068
chr15	84322787	84323977
chr15	85643825	85644071
chr15	87162805	87163632
chr15	87284233	87284436
chr15	88798582	88799122
chr15	89455860	89456199
chr15	89482206	89482441
chr15	89878903	89879144
chr15	89942429	89943996
chr15	89949428	89954611
chr15	91208186	91208430
chr15	93277151	93277368
chr15	98503535	98504628
chr15	98964619	98965817
chr15	99193222	99195148
chr15	99975310	99975522
chr15	100272902	100273238
chr15	100522674	100524610
chr15	101319270	101319470
chr15	101418613	101421478
chr15	101938008	101938426
chr15	102159453	102159704
chr15	102192853	102193072
chr16	215340	217398
chr16	700008	700216
chr16	725640	725874
chr16	750627	751553
chr16	1340232	1340508
chr16	1382444	1383256
chr16	1550655	1551268
chr16	1969313	1969557
chr16	2264222	2264451
chr16	2349473	2349675
chr16	2812054	2812283
chr16	2963893	2964117
chr16	3016156	3018823
chr16	3096660	3097691
chr16	3241184	3241696
chr16	3314758	3315103
chr16	3414683	3415518
chr16	3640577	3640796
chr16	3928616	3928859
chr16	4033195	4033416
chr16	4344048	4344320
chr16	4587619	4587959
chr16	5083140	5083686
chr16	6069718	6071036
chr16	6692076	6692527
chr16	9107183	9107457
chr16	10133145	10133489
chr16	10479969	10480238
chr16	11235614	11236240
chr16	11620853	11621085
chr16	12891266	12891505
chr16	12994630	12996396
chr16	14091710	14091960
chr16	14380408	14380906
chr16	15766580	15767170
chr16	17436881	17437312
chr16	19421821	19422536
chr16	22317825	22318032
chr16	23549018	23549554
chr16	23706081	23706694
chr16	23724367	23724948
chr16	24127391	24127606
chr16	27791065	27791285
chr16	27878939	27879241
chr16	28587881	28588421
chr16	28634707	28635003
chr16	28891498	28892116
chr16	29156607	29156838
chr16	30355670	30356016
chr16	30759310	30759720
chr16	30798599	30798904
chr16	31004503	31004774
chr16	31226009	31228342
chr16	33483185	33483761
chr16	33951504	33951742
chr16	33953135	33953691
chr16	33961128	33966417
chr16	34190518	34190818
chr16	34208222	34208809
chr16	34295216	34296186
chr16	34379445	34379786
chr16	34586718	34587035
chr16	34808030	34810017
chr16	47176969	47177191
chr16	49498899	49499714
chr16	49872373	49872753
chr16	49891339	49891918
chr16	51168301	51168724
chr16	51183378	51190309
chr16	54315746	54325933
chr16	54962897	54974175
chr16	55289757	55290304
chr16	55372656	55372947
chr16	56224419	56224733
chr16	56351960	56352215
chr16	56622909	56623660
chr16	56692007	56692604
chr16	58115323	58115632
chr16	58191716	58192197
chr16	58498096	58498816
chr16	62068408	62071007
chr16	63935888	63936256
chr16	66304299	66304552
chr16	66460110	66462189
chr16	68771035	68772344
chr16	71880253	71880453
chr16	73096914	73100683
chr16	74432129	74432431
chr16	75107515	75108127
chr16	75528583	75529329
chr16	77822605	77824153
chr16	79623494	79623937
chr16	80685862	80686221
chr16	80966417	80967114
chr16	81248462	81248777
chr16	84028168	84028478
chr16	84565519	84566834
chr16	84852980	84853925
chr16	85080919	85081121
chr16	85089468	85090079
chr16	85096651	85096856
chr16	85157585	85158199
chr16	85482528	85483630
chr16	85640883	85641110
chr16	85660197	85660566
chr16	85749209	85749742
chr16	85863167	85863697
chr16	86632685	86632887
chr16	86775059	86775394
chr16	87028504	87028711
chr16	87312003	87312539
chr16	87695264	87695611
chr16	88539434	88539647
chr16	88558052	88558317
chr16	88588865	88589088
chr16	89187306	89187524
chr16	89323139	89323859
chr16	89469528	89470074
chr16	90039483	90039714
chr17	151796	152378
chr17	268354	269465
chr17	403200	403719
chr17	991259	991490
chr17	1173773	1174558
chr17	1546841	1547042
chr17	1579693	1579915
chr17	1811181	1812183
chr17	1959620	1962164
chr17	2078293	2078526
chr17	2601416	2602214
chr17	2658421	2660026
chr17	2756341	2758406
chr17	3571446	3571646
chr17	3827549	3827802
chr17	3875613	3875886
chr17	3907888	3908187
chr17	4498422	4498733
chr17	4648427	4648683
chr17	6616598	6617838
chr17	6679206	6679697
chr17	6945561	6947678
chr17	7185173	7185725
chr17	7199193	7199534
chr17	7975832	7976625
chr17	8532781	8533052
chr17	8770606	8770909
chr17	8923787	8924202
chr17	8925638	8927203
chr17	11143488	11145400
chr17	11145955	11146290
chr17	11234174	11234457
chr17	11501503	11502066
chr17	15244307	15245238
chr17	16395810	16396018
chr17	16955986	16956255
chr17	17641840	17642425
chr17	18528620	18528824
chr17	19770448	19771814
chr17	20981483	20981730
chr17	21366805	21367724
chr17	26874374	26875099
chr17	27068463	27069013
chr17	27070221	27070619
chr17	27332385	27333516
chr17	27949982	27950277
chr17	28564721	28565132
chr17	29716551	29718307
chr17	30585662	30585928
chr17	30813090	30813291
chr17	31203901	31204479
chr17	32906115	32906321
[truncated: 486 more rows]

## Sheet: Blood_Negative_Aging_Segments
Chrom	Start	End
chr1	813771	814049
chr1	836872	837640
chr1	864735	866438
chr1	949490	949739
chr1	957375	957641
chr1	969664	969915
chr1	988709	990894
chr1	1007607	1009652
chr1	1038795	1039603
chr1	1114527	1114801
chr1	1119202	1120536
chr1	1129890	1130090
chr1	1130944	1131873
chr1	1147313	1147655
chr1	1149766	1150000
chr1	1161785	1162335
chr1	1166090	1166536
chr1	1214077	1214388
chr1	1233086	1234077
chr1	1235314	1236026
chr1	1261304	1270006
chr1	1272132	1272842
chr1	1279496	1283101
chr1	1287499	1287732
chr1	1315667	1316244
chr1	1341210	1341799
chr1	1372327	1373155
chr1	1377631	1378264
chr1	1402490	1402795
chr1	1611822	1612655
chr1	1825012	1825289
chr1	1843738	1848458
chr1	1931866	1933642
chr1	1938561	1939048
chr1	1952179	1952925
chr1	1953842	1954850
chr1	2014541	2019926
chr1	2020722	2021144
chr1	2042611	2043690
chr1	2044631	2044984
chr1	2060403	2060612
chr1	2060895	2061491
chr1	2076030	2076350
chr1	2093463	2093670
chr1	2102019	2102223
chr1	2104860	2105404
chr1	2218258	2218468
chr1	2247509	2291917
chr1	2306966	2315123
chr1	2356838	2357254
chr1	2359459	2359743
chr1	2370175	2373527
chr1	2379946	2380402
chr1	2395789	2397500
chr1	2406116	2406329
chr1	2406495	2414523
chr1	2421841	2422650
chr1	2463605	2464478
chr1	2467239	2467954
chr1	2565164	2565450
chr1	2584051	2586147
chr1	2618627	2621935
chr1	2708117	2708811
chr1	2745082	2749870
chr1	2766540	2767310
chr1	2787382	2787988
chr1	3532130	3532427
chr1	3536924	3537382
chr1	3573185	3573621
chr1	3586660	3591464
chr1	3617616	3618435
chr1	3651275	3653100
chr1	3669051	3673503
chr1	3679280	3680411
chr1	3693110	3693402
chr1	3720065	3722099
chr1	3733510	3734461
chr1	3735575	3735999
chr1	3755371	3756637
chr1	3840943	3841237
chr1	4013647	4013998
chr1	4033413	4038705
chr1	4046531	4047138
chr1	4054640	4064466
chr1	4108992	4111790
chr1	4168961	4170512
chr1	4177874	4194063
chr1	4214302	4214610
chr1	4216486	4217392
chr1	4236952	4237355
chr1	4278287	4283181
chr1	4327481	4329350
chr1	4382805	4389588
chr1	4413812	4417575
chr1	4418086	4418313
chr1	4423505	4423729
chr1	4431305	4432170
chr1	4436944	4437999
chr1	4442487	4442742
chr1	4445595	4445917
chr1	4458997	4460263
chr1	4514900	4516046
chr1	4520732	4522094
chr1	4529877	4530135
chr1	4534520	4534723
chr1	4535471	4535984
chr1	4563325	4565061
chr1	4592193	4593526
chr1	4600488	4600870
chr1	4611882	4612091
chr1	4613827	4614135
chr1	4627987	4628832
chr1	4667645	4668129
chr1	4677227	4677558
chr1	4684381	4685306
chr1	4685642	4685907
chr1	4729793	4730119
chr1	4734853	4735130
chr1	4767948	4768475
chr1	4772812	4774167
chr1	4779815	4794784
chr1	4801645	4802076
chr1	4840967	4846226
chr1	4889713	4890094
chr1	4911902	4912571
chr1	4955912	4957566
chr1	4972578	4972780
chr1	4992579	4992954
chr1	5017994	5018605
chr1	5021895	5023500
chr1	5024671	5024937
chr1	5026413	5027985
chr1	5033471	5033753
chr1	5036053	5038989
chr1	5087342	5087692
chr1	5170634	5170842
chr1	5183660	5184192
chr1	5194768	5194972
chr1	5222401	5222659
chr1	5239436	5239785
chr1	5282563	5282888
chr1	5319925	5320331
chr1	5349177	5349464
chr1	5361641	5361932
chr1	5407605	5408042
chr1	5510722	5511199
chr1	5514258	5515255
chr1	5518758	5519490
chr1	5521116	5521754
chr1	5524048	5524288
chr1	5539863	5541360
chr1	5553087	5553526
chr1	5557390	5558469
chr1	5561981	5562267
chr1	5573275	5573506
chr1	5653135	5656145
chr1	5657910	5658644
chr1	5675243	5678601
chr1	5682652	5684758
chr1	5727352	5727696
chr1	5752381	5754045
chr1	5767314	5769013
chr1	5779200	5779834
chr1	5790683	5791053
chr1	5832565	5835580
chr1	5856323	5858791
chr1	5879575	5883679
chr1	5887765	5888261
chr1	5918514	5921183
chr1	5923658	5923870
chr1	5970411	5971140
chr1	6019336	6020294
chr1	6085421	6085666
chr1	6102486	6102761
chr1	6140987	6141246
chr1	6154746	6154949
chr1	6163124	6164444
chr1	6172877	6173350
chr1	6213352	6214411
chr1	6219644	6219903
chr1	6227684	6229034
chr1	6229864	6230542
chr1	6273378	6273930
chr1	6322787	6324753
chr1	6333389	6333807
chr1	6404058	6404302
chr1	6405496	6405724
chr1	6413957	6414456
chr1	6449935	6450156
chr1	6457706	6458424
chr1	6494382	6495416
chr1	6503365	6503881
chr1	6536853	6537104
chr1	6592185	6592479
chr1	6621409	6621645
chr1	6634676	6637153
chr1	6659150	6659710
chr1	6683348	6684361
chr1	6694575	6696167
chr1	6738928	6739161
chr1	6770368	6770590
chr1	6783403	6784191
chr1	6817777	6818789
chr1	6824112	6824718
chr1	6976110	6976380
chr1	6988787	6989026
chr1	6989836	6990408
chr1	6991647	6993635
chr1	7009410	7009624
chr1	7061475	7061699
chr1	7081099	7081547
chr1	7108544	7121462
chr1	7145091	7149268
chr1	7196801	7197566
chr1	7253095	7253663
chr1	7280203	7295715
chr1	7308746	7309079
chr1	7315809	7316049
chr1	7326248	7326553
chr1	7351324	7351571
chr1	7401241	7401847
chr1	7450165	7450635
chr1	7484615	7487152
chr1	7491435	7491672
chr1	7496819	7539397
chr1	7545617	7547696
chr1	7549518	7551244
chr1	7562513	7565906
chr1	7569088	7569764
chr1	7575613	7575909
chr1	7597008	7598035
chr1	7618826	7619175
chr1	7647997	7650352
chr1	7653499	7653900
chr1	7669852	7670203
chr1	7680186	7705051
chr1	7707736	7707965
chr1	7718311	7719002
chr1	7726479	7726746
chr1	7730580	7731577
chr1	7735729	7751305
chr1	7760664	7761700
chr1	7952678	7954970
chr1	7990274	7991550
chr1	8132155	8132447
chr1	8219535	8219776
chr1	8270350	8270802
chr1	8356120	8356498
chr1	8384261	8384744
chr1	8389131	8389492
chr1	8394655	8399163
chr1	8605346	8605618
chr1	8628172	8628594
chr1	8885554	8886371
chr1	8902427	8902852
chr1	9037891	9038216
chr1	9060940	9061297
chr1	9063462	9063974
chr1	9066208	9067511
chr1	9067938	9068140
chr1	9073610	9078624
chr1	9080911	9081162
chr1	9084817	9085045
chr1	9095512	9095902
chr1	9107560	9110152
chr1	9165478	9168463
chr1	9171115	9171488
chr1	9176893	9177329
chr1	9196437	9197481
chr1	9217117	9218204
chr1	9237303	9237553
chr1	9247653	9248003
chr1	9278776	9279127
chr1	9284437	9285203
chr1	9285979	9286230
chr1	9291990	9292274
chr1	9323181	9323478
chr1	9329383	9329612
chr1	9400762	9400962
chr1	9402481	9402823
chr1	9408678	9410767
chr1	9420092	9420669
chr1	9426484	9426913
chr1	9509841	9510194
chr1	9511257	9511531
chr1	9511940	9515581
chr1	9516326	9516857
chr1	9535218	9535537
chr1	9548376	9550285
chr1	9570418	9570928
chr1	9572738	9573715
chr1	9668904	9670000
chr1	9678354	9679551
chr1	9778972	9779184
chr1	9800702	9801174
chr1	9834538	9834928
chr1	9848038	9848260
chr1	9868060	9868756
chr1	9898831	9899847
chr1	10193706	10193906
chr1	10239594	10240077
chr1	10261383	10261862
chr1	10340527	10340876
chr1	10398623	10398887
chr1	10425535	10425845
chr1	10489770	10490265
chr1	10504366	10505129
chr1	10550056	10550388
chr1	10718539	10718976
chr1	10734431	10734669
chr1	10746417	10747291
chr1	10763243	10763662
chr1	10796121	10800282
chr1	10804946	10810826
chr1	10816535	10816921
chr1	10818875	10824918
chr1	10832698	10833023
chr1	10845971	10847868
chr1	10871405	10871752
chr1	10897610	10899018
chr1	10908793	10909486
chr1	10931769	10932506
chr1	10935378	10936692
chr1	10938053	10939366
chr1	10959179	10960181
chr1	10966685	10966899
chr1	10967286	10969153
chr1	11007918	11011560
chr1	11019242	11019444
chr1	11030670	11030921
chr1	11036940	11037277
chr1	11046798	11047048
chr1	11051269	11051901
chr1	11053996	11054197
chr1	11092217	11092541
chr1	11110843	11111075
chr1	11295007	11295281
chr1	11369173	11371060
chr1	11401938	11402516
chr1	11422594	11422962
chr1	11459033	11459278
chr1	11482887	11483195
chr1	11498433	11499034
chr1	11509596	11509920
chr1	11512707	11513333
chr1	11556623	11557006
chr1	11578568	11579856
chr1	11645748	11647144
chr1	11657535	11659097
chr1	11675238	11676148
chr1	11685052	11685822
chr1	11810191	11810433
chr1	11815772	11816061
chr1	11925072	11925388
chr1	11947372	11948806
chr1	11984735	11985425
chr1	12009723	12009926
chr1	12089942	12090276
chr1	12100348	12100689
chr1	12104519	12104886
chr1	12116077	12116888
chr1	12126661	12127267
chr1	12128278	12128641
chr1	12136717	12136922
chr1	12187303	12188473
chr1	12262133	12262916
chr1	12603854	12604271
chr1	12612165	12613449
chr1	12627277	12627531
chr1	12640364	12640716
chr1	12751313	12752069
chr1	12852788	12853012
chr1	12869302	12869534
chr1	13801410	13801845
chr1	13835263	13836357
chr1	13853433	13853774
chr1	13867344	13867683
chr1	13881271	13881700
chr1	13886406	13887782
chr1	13912425	13912659
chr1	13922136	13922365
chr1	13923813	13924128
chr1	13925662	13926646
chr1	13944673	13945348
chr1	13971130	13971697
chr1	13972957	13973195
chr1	13981248	13981524
chr1	14140902	14141314
chr1	14151506	14151712
chr1	14158950	14159278
chr1	14202776	14203082
chr1	14299948	14300553
chr1	14386065	14386343
chr1	14395354	14396151
chr1	14490292	14490501
chr1	14493804	14494082
chr1	14590439	14590644
chr1	14658655	14658932
chr1	14692068	14692561
chr1	14701404	14701638
chr1	14730674	14730960
chr1	14736753	14737320
chr1	14778582	14779315
chr1	14789300	14789680
chr1	14802517	14802985
chr1	14842605	14842805
chr1	14843742	14844112
chr1	14849511	14849958
chr1	14867995	14868541
chr1	14886077	14886297
chr1	14909827	14910286
chr1	14940897	14942077
chr1	14959247	14959665
chr1	14982024	14982338
chr1	14988317	14988807
chr1	14998918	15000525
chr1	15033833	15034201
chr1	15039738	15042272
chr1	15046703	15047056
chr1	15047294	15048055
chr1	15078491	15078842
chr1	15092381	15092688
chr1	15095878	15096328
chr1	15106537	15106761
chr1	15108205	15108781
chr1	15114129	15115606
chr1	15117830	15118341
chr1	15121374	15122128
chr1	15141383	15141824
chr1	15153536	15158360
chr1	15170133	15170447
chr1	15185049	15185883
chr1	15192813	15194531
chr1	15196086	15196322
chr1	15207503	15207716
chr1	15214521	15215072
chr1	15218394	15221316
chr1	15233487	15234035
chr1	15239438	15240346
chr1	15243437	15243958
chr1	15248591	15248834
chr1	15278193	15279125
chr1	15286201	15291876
chr1	15302817	15305778
chr1	15312094	15313567
chr1	15323955	15329758
chr1	15339591	15341068
chr1	15345235	15345501
chr1	15348037	15348767
chr1	15352822	15353078
chr1	15360799	15363937
chr1	15368367	15407880
chr1	15419961	15420642
chr1	15449314	15451837
chr1	15481936	15482388
chr1	15506138	15508990
chr1	15519151	15519405
chr1	15529197	15530446
chr1	15531392	15534362
chr1	15545879	15546810
chr1	15562591	15563533
chr1	15569645	15570697
chr1	15620773	15621372
chr1	15626299	15626518
chr1	15721051	15721894
chr1	15790069	15790920
chr1	15799595	15799912
chr1	15914327	15914645
chr1	15926061	15927422
chr1	15930987	15931278
chr1	15936196	15936948
chr1	16049064	16049537
chr1	16080429	16080629
chr1	16082169	16082373
chr1	16138562	16138784
chr1	16139886	16140326
chr1	16142676	16143322
chr1	16320359	16321159
chr1	16327920	16328238
chr1	16342242	16345570
chr1	16401926	16402217
chr1	16408354	16408857
chr1	16421398	16421608
chr1	16452542	16453223
chr1	16455486	16465223
chr1	16507608	16507828
chr1	16509235	16511047
chr1	16522797	16523268
chr1	16537301	16537532
chr1	16569765	16570090
chr1	16725875	16726100
chr1	16736098	16736476
chr1	16895046	16895416
chr1	16914579	16914871
chr1	16921137	16921626
chr1	16933850	16934050
chr1	16934991	16935307
chr1	16959714	16960273
chr1	16962695	16963498
chr1	16973160	16973385
chr1	17048444	17048945
chr1	17271543	17271910
chr1	17296366	17296905
chr1	17299501	17300181
chr1	17322045	17322400
chr1	17324920	17325217
chr1	17334581	17335272
chr1	17407553	17407792
chr1	17488587	17492092
chr1	17519565	17520862
chr1	17554163	17554720
chr1	17579389	17579983
chr1	17583167	17583391
chr1	17623806	17624527
chr1	17632040	17634196
chr1	17661968	17662321
chr1	17664601	17666723
chr1	17679365	17681163
chr1	17685958	17690353
chr1	17697962	17698355
chr1	17703444	17703772
chr1	17711978	17713027
chr1	17735425	17736438
chr1	17794471	17794677
chr1	17807583	17807811
chr1	17816851	17818645
chr1	17857237	17858152
chr1	17898642	17899251
chr1	17917099	17917397
chr1	17919658	17920196
chr1	17930258	17937119
chr1	17942041	17954171
chr1	18005565	18010621
chr1	18016306	18016984
chr1	18020474	18027728
chr1	18038614	18039112
chr1	18043525	18043968
chr1	18060890	18069416
chr1	18073806	18074493
chr1	18088761	18090061
chr1	18095648	18096245
chr1	18103860	18104130
chr1	18108618	18109328
chr1	18130077	18130758
chr1	18165843	18166438
chr1	18189512	18189795
chr1	18199703	18199917
chr1	18211024	18211353
chr1	18215788	18218185
chr1	18223350	18223604
chr1	18247329	18247707
chr1	18253276	18253933
chr1	18257405	18257613
chr1	18272225	18272664
chr1	18281392	18281749
chr1	18297646	18297894
chr1	18328856	18329322
chr1	18337180	18337565
chr1	18348006	18349084
chr1	18353569	18355770
chr1	18404349	18404832
chr1	18406535	18406790
chr1	18409810	18410039
chr1	18466717	18466934
chr1	18478809	18480569
chr1	18481748	18483543
chr1	18523863	18525093
chr1	18536977	18538636
chr1	18574786	18576003
chr1	18654481	18655075
chr1	18658468	18658732
chr1	18688697	18688994
chr1	18703296	18704982
chr1	18725123	18726167
chr1	18728087	18728544
chr1	18759045	18759450
chr1	18770332	18770568
chr1	18814769	18814983
chr1	18839782	18840051
chr1	18885799	18886341
chr1	18903610	18903873
chr1	18906832	18907444
chr1	18911607	18912310
chr1	18947097	18949784
chr1	19009729	19009979
chr1	19023617	19023847
chr1	19026677	19027001
chr1	19058431	19059032
chr1	19061777	19062073
chr1	19089325	19089527
chr1	19122598	19123549
chr1	19124801	19125262
chr1	19126481	19126754
chr1	19160153	19160459
chr1	19162101	19164734
chr1	19193305	19194136
chr1	19196332	19196642
chr1	19208311	19212496
chr1	19224023	19224282
chr1	19254867	19255089
chr1	19262496	19263198
chr1	19355215	19355471
chr1	19358708	19361355
chr1	19400282	19400740
chr1	19579124	19579595
chr1	19582394	19585334
chr1	19609929	19610198
chr1	19610967	19611508
chr1	19656546	19657281
chr1	19704535	19705334
chr1	19724097	19725421
chr1	19805256	19805691
chr1	19810757	19811019
chr1	19859107	19859440
chr1	19901308	19901600
chr1	19962668	19962891
chr1	20092135	20092494
chr1	20150741	20151603
chr1	20291815	20292046
chr1	20305685	20306413
chr1	20355437	20355844
chr1	20388621	20388847
chr1	20399321	20400885
chr1	20428109	20428440
chr1	20444194	20444882
chr1	20445604	20446468
chr1	20466002	20471526
chr1	20480703	20481208
chr1	20490997	20491234
chr1	20568977	20569342
chr1	20595076	20595380
chr1	20614726	20615622
chr1	20656878	20657495
chr1	20683833	20684118
chr1	20713939	20714294
chr1	20753611	20753948
chr1	20771476	20771854
chr1	20798297	20799609
chr1	20862175	20863685
chr1	20867652	20867895
chr1	20967854	20968595
chr1	20997219	20998686
chr1	21013305	21016738
chr1	21022392	21022883
chr1	21031009	21032662
chr1	21040408	21040617
chr1	21046174	21046378
chr1	21499132	21499356
chr1	21682253	21682708
chr1	21683548	21683809
chr1	21693480	21693706
chr1	21743741	21743987
chr1	21762163	21762605
chr1	21799205	21799637
chr1	21856275	21856958
chr1	21884708	21888090
chr1	21893075	21895962
chr1	21901939	21902372
chr1	21911985	21912268
chr1	21927917	21928705
chr1	21930180	21930380
chr1	21937317	21940105
chr1	21940945	21941377
chr1	21943739	21943975
chr1	21970840	21971189
chr1	22163207	22222860
chr1	22255214	22255473
chr1	22293594	22293815
chr1	22327388	22328468
chr1	22452839	22453703
chr1	22456095	22456665
chr1	22459478	22460183
chr1	22462974	22464314
chr1	22487345	22487550
chr1	22523320	22524174
chr1	22562100	22562342
chr1	22616924	22617178
chr1	22639969	22642039
chr1	22664725	22665122
chr1	22744095	22744342
chr1	22878019	22879667
chr1	22886786	22887011
chr1	22922550	22923443
chr1	22953826	22955144
chr1	22961959	22962447
chr1	22987188	22987550
chr1	22989846	22990112
chr1	22996164	22996716
chr1	23029875	23030106
chr1	23068235	23068693
chr1	23086413	23086860
chr1	23091996	23092351
chr1	23110867	23111633
chr1	23149107	23149729
chr1	23153870	23155660
chr1	23162025	23168637
chr1	23174635	23174893
chr1	23178559	23178766
chr1	23179501	23180071
chr1	23190085	23190664
chr1	23202903	23203147
chr1	23205893	23208621
chr1	23238436	23240974
chr1	23243338	23243930
chr1	23298692	23299545
chr1	23333139	23333488
chr1	23533335	23533773
chr1	23571297	23571765
chr1	23594452	23594814
chr1	23693325	23693622
chr1	23781734	23782055
chr1	23983425	23983649
chr1	24018991	24019599
chr1	24023817	24024430
chr1	24181803	24182036
chr1	24399377	24399644
chr1	24413036	24413956
chr1	24416725	24420484
chr1	24553173	24553927
chr1	24659432	24659646
chr1	24673619	24674818
chr1	24711941	24712198
chr1	24866552	24866925
chr1	24899693	24899940
chr1	24949176	24949377
chr1	25007372	25007799
chr1	25024081	25024298
chr1	25050681	25051031
chr1	25062638	25062845
chr1	25083710	25083957
chr1	25164279	25164481
chr1	25193023	25195443
chr1	25228785	25229001
chr1	25282126	25282430
chr1	25318459	25318869
chr1	25367546	25367827
chr1	25400316	25400663
chr1	25417259	25417609
chr1	25461859	25462085
chr1	25507666	25508125
chr1	25715330	25715778
chr1	25718599	25718816
chr1	25847436	25847815
chr1	25859136	25859347
chr1	25905354	25905590
chr1	25919155	25919436
chr1	25991276	25991577
chr1	26015956	26016602
chr1	26055503	26055854
chr1	26079103	26079560
chr1	26140513	26140922
chr1	26142098	26143186
chr1	26211306	26212343
chr1	26214238	26214472
chr1	26238257	26238635
chr1	26331702	26331951
chr1	26333467	26333833
chr1	26373622	26373923
chr1	26379024	26379238
chr1	26414151	26414383
chr1	26497971	26498334
chr1	26529301	26529543
chr1	26671719	26672496
chr1	26714208	26714576
chr1	26720100	26720489
chr1	26906143	26906495
chr1	27000706	27001045
chr1	27117061	27117553
chr1	27152418	27152695
chr1	27177685	27178622
chr1	27217316	27217593
chr1	27344445	27344715
chr1	27385698	27386075
chr1	27387574	27387808
chr1	27544125	27544630
chr1	27625330	27625549
chr1	27863747	27864194
chr1	27871045	27871401
chr1	27914735	27915025
chr1	28036330	28036589
chr1	28279623	28281608
chr1	28474306	28474512
chr1	28601065	28601513
chr1	28634625	28634886
chr1	28842386	28843745
chr1	28864985	28865192
chr1	29111020	29111298
chr1	29142734	29143234
chr1	29145977	29146199
chr1	29163381	29164115
chr1	29176627	29176858
chr1	29182658	29182966
chr1	29189866	29190613
chr1	29194865	29195213
chr1	29220069	29220430
chr1	29533343	29533697
chr1	29571748	29574164
chr1	29581800	29582051
chr1	29616089	29617825
chr1	29634878	29644761
chr1	29671077	29671623
chr1	29775522	29777442
chr1	29800328	29800820
chr1	29818479	29818731
chr1	29824064	29824848
chr1	29835018	29835325
chr1	29866024	29866601
chr1	29873573	29874902
chr1	30083116	30083411
chr1	30093316	30093532
chr1	30143731	30145117
chr1	30149970	30150333
chr1	30154597	30155496
chr1	30169965	30170446
chr1	30199058	30199304
chr1	30258803	30259075
chr1	30280345	30281179
chr1	30301438	30306204
chr1	30316286	30316686
chr1	30318242	30318698
chr1	30325161	30328686
chr1	30419569	30420267
chr1	30447384	30447875
chr1	30458470	30458728
chr1	30502024	30502533
chr1	30508339	30509081
chr1	30510813	30513687
chr1	30522129	30522458
chr1	30533025	30533764
chr1	30561489	30564280
chr1	30618221	30618515
chr1	30624615	30624905
chr1	30635483	30636180
chr1	30662609	30663578
chr1	30668664	30668884
chr1	30686867	30687592
chr1	30730635	30730900
chr1	30796510	30798053
chr1	30846465	30848255
chr1	30859985	30860485
chr1	30870019	30871849
chr1	30876144	30876480
chr1	30883626	30883877
chr1	30885127	30885606
chr1	30939641	30940218
chr1	30995359	30995988
chr1	31090184	31090560
chr1	31137556	31138184
chr1	31202187	31202958
chr1	31234954	31235414
chr1	31260729	31261194
chr1	31318207	31318427
chr1	31369606	31371172
chr1	31562331	31562561
chr1	31691130	31692513
chr1	31699617	31700132
chr1	31768726	31768967
chr1	31883307	31883552
chr1	31893450	31894386
chr1	31947215	31947761
chr1	31983083	31983355
chr1	31988251	31988580
chr1	32017887	32018118
chr1	32034556	32035513
chr1	32065216	32065472
chr1	32115592	32115953
chr1	32143516	32144202
chr1	32165138	32168748
chr1	32195567	32199333
chr1	32239672	32239958
chr1	32244223	32244654
chr1	32247896	32248173
chr1	32326885	32327427
chr1	32595187	32595437
chr1	32644760	32644979
chr1	32812390	32812752
chr1	32829560	32830198
chr1	32872358	32874492
chr1	32938272	32939704
chr1	32947701	32948000
chr1	32992109	32992320
chr1	33026931	33027131
chr1	33101900	33102160
chr1	33160824	33161327
chr1	33181833	33182105
chr1	33213289	33213741
chr1	33356796	33357808
chr1	33402454	33402774
chr1	33433103	33433350
chr1	33528452	33528653
chr1	33558154	33558408
chr1	33583571	33584163
chr1	33692868	33693124
chr1	33760892	33761422
chr1	33777726	33778211
chr1	33834196	33838290
chr1	33839194	33839629
chr1	33909340	33909639
chr1	33919583	33919901
chr1	33932036	33933822
chr1	34070690	34071000
chr1	34086930	34087864
chr1	34090081	34091073
chr1	34099398	34099709
chr1	34125991	34127360
chr1	34189758	34190738
chr1	34203247	34204161
chr1	34237933	34238249
chr1	34252893	34253279
chr1	34420873	34421154
chr1	34434452	34434683
chr1	34452095	34452535
chr1	34485066	34485327
chr1	34490712	34490959
chr1	34496232	34496960
chr1	34522682	34522882
chr1	34528087	34528488
chr1	34623766	34624047
chr1	34797423	34797682
chr1	34873616	34873986
chr1	34886490	34886745
chr1	34902040	34902678
chr1	34930010	34930378
chr1	35028051	35029139
chr1	35128287	35128605
chr1	35162406	35162804
chr1	35164079	35164640
chr1	35186401	35187018
chr1	35201640	35202002
chr1	35222995	35227183
chr1	35237489	35237893
chr1	35251009	35251407
chr1	35293076	35293279
chr1	35337510	35337894
chr1	35368995	35370967
chr1	35377880	35378097
chr1	35379083	35379377
chr1	35455807	35456041
chr1	35524585	35524814
chr1	35699958	35700398
chr1	36033601	36033832
chr1	36149646	36149903
chr1	36335261	36335584
chr1	36387553	36387817
chr1	36551269	36551743
chr1	36578414	36579163
chr1	36583928	36584843
chr1	36589631	36589854
chr1	36642995	36643201
chr1	36807432	36807977
chr1	36877467	36877864
chr1	36883125	36883770
chr1	36886908	36887440
chr1	36949518	36949734
chr1	36971704	36972105
chr1	36975359	36976212
chr1	36980317	36982615
chr1	36984164	36984493
chr1	36989659	36989943
chr1	37071902	37072829
chr1	37157316	37157593
chr1	37174132	37175808
chr1	37255648	37256109
chr1	37257313	37258662
chr1	37261422	37261800
chr1	37267928	37268671
chr1	37284757	37285195
chr1	37286999	37288156
chr1	37290920	37291325
chr1	37301487	37302075
chr1	37309820	37310301
chr1	37328132	37328567
chr1	37346244	37346742
chr1	37386531	37386877
chr1	37405082	37405605
chr1	37410426	37412517
chr1	37414417	37414633
chr1	37417645	37417855
chr1	37418707	37419690
chr1	37435456	37435824
chr1	37452811	37454120
chr1	37455563	37455847
chr1	37471217	37474204
chr1	37478342	37478778
chr1	37537306	37541498
chr1	37549474	37550042
chr1	37574278	37574789
chr1	37616115	37616565
chr1	37732217	37732789
chr1	37756891	37757767
chr1	37863595	37863930
chr1	37867509	37868648
chr1	37912504	37912977
chr1	37923154	37923471
chr1	37941228	37944258
chr1	38070922	38071878
chr1	38082134	38082435
chr1	38122571	38123175
chr1	38151177	38151399
chr1	38272489	38273073
chr1	38458205	38458931
chr1	38492926	38493652
chr1	38532694	38533001
chr1	38578037	38578243
chr1	38590421	38590657
chr1	38678043	38678378
chr1	38691276	38691568
chr1	38750311	38750913
chr1	38816878	38817127
chr1	38819386	38822086
chr1	38910530	38911307
chr1	39029252	39029624
chr1	39074821	39076012
chr1	39078620	39079382
chr1	39087824	39088045
chr1	39114511	39114916
chr1	39188179	39189052
chr1	39203835	39204116
chr1	39208576	39210299
chr1	39240400	39240873
chr1	39251872	39252088
chr1	39267478	39267937
chr1	39295731	39296182
chr1	39318759	39319144
chr1	39359393	39359631
chr1	39415634	39415904
chr1	39528111	39528426
chr1	40092401	40092802
chr1	40097196	40097646
chr1	40226180	40226488
chr1	40251235	40251653
chr1	40281176	40281528
chr1	40361753	40362152
chr1	40386951	40387814
chr1	40389623	40390057
chr1	40407916	40408126
chr1	40729731	40729931
chr1	40771807	40772129
chr1	40777555	40778060
chr1	40853157	40853512
chr1	41061209	41062897
chr1	41094083	41094509
chr1	41096786	41097042
chr1	41140056	41140896
chr1	41299197	41299467
chr1	41322510	41322831
chr1	41381351	41381643
chr1	41408465	41409211
chr1	41428939	41429424
chr1	41723166	41724455
chr1	41738637	41739332
chr1	41741584	41742642
chr1	41782074	41782408
chr1	41816479	41816707
chr1	41818928	41819229
chr1	41838364	41839265
chr1	41904290	41905765
chr1	41939431	41940694
chr1	42349697	42350094
chr1	42613009	42613415
chr1	42628110	42628781
chr1	42749027	42749324
chr1	42865034	42865749
chr1	43196566	43196911
chr1	43234732	43234955
chr1	43345549	43345751
chr1	43367754	43368068
chr1	43494614	43495261
chr1	43537960	43538638
chr1	43689706	43690705
chr1	43692270	43693062
chr1	43700781	43701336
chr1	43736843	43739021
chr1	43770778	43771478
chr1	43777368	43777725
chr1	43909142	43909353
chr1	43980163	43980482
chr1	44000446	44002801
chr1	44003645	44003948
chr1	44016749	44017192
chr1	44021350	44023178
chr1	44064398	44065052
chr1	44068718	44087824
chr1	44093038	44093262
chr1	44156015	44156422
chr1	44316773	44317177
chr1	44389854	44390124
chr1	44413943	44414196
chr1	44521743	44521948
chr1	44545834	44546190
chr1	44612360	44612842
chr1	44766090	44766398
chr1	44846420	44847221
chr1	44891929	44892197
chr1	44913602	44914650
chr1	44950351	44950795
chr1	44955124	44955367
chr1	44978374	44978984
chr1	45001106	45002424
chr1	45013269	45013488
chr1	45019237	45019589
chr1	45024738	45025390
chr1	45031606	45032202
chr1	45033500	45033722
chr1	45072530	45072798
chr1	45076427	45077489
chr1	45120260	45120853
chr1	45154796	45155226
chr1	45242356	45243961
chr1	45254480	45254864
chr1	45468939	45469284
chr1	45609997	45610263
chr1	45622903	45623150
chr1	45817391	45817890
chr1	46388761	46389000
chr1	46637283	46637537
chr1	46688635	46689139
chr1	46724980	46725183
chr1	46856434	46856771
chr1	46871356	46872570
chr1	46881516	46882066
chr1	46892082	46892284
chr1	46936670	46937033
chr1	46981672	46981922
chr1	47194908	47195194
chr1	47320012	47320253
chr1	47441693	47442198
chr1	47450269	47451179
chr1	47498778	47499074
chr1	47512883	47513534
chr1	47671453	47671859
chr1	47949610	47950005
chr1	48031455	48031820
chr1	48056439	48056708
chr1	48060162	48060422
chr1	48062193	48062406
chr1	48093145	48093785
chr1	48122184	48123331
chr1	48142916	48148240
chr1	48154068	48154693
chr1	48221686	48222013
chr1	48223908	48224131
chr1	48241066	48241705
chr1	48256437	48256826
chr1	48257424	48257933
chr1	48264973	48268032
chr1	48274672	48275158
chr1	48285031	48286234
chr1	48312601	48313689
chr1	48331043	48331903
chr1	48356415	48356724
chr1	48359519	48360568
chr1	48361202	48361544
chr1	48367760	48368350
chr1	48371869	48372229
chr1	48393077	48393608
chr1	48410644	48410912
chr1	48416800	48417383
chr1	48431768	48432131
chr1	48444039	48444758
chr1	48452690	48454686
chr1	48459723	48460027
chr1	48468849	48469111
chr1	48492546	48493300
chr1	48506199	48506623
chr1	48529137	48529767
chr1	48562109	48562471
chr1	48607996	48608275
chr1	48777732	48778568
chr1	48900977	48901884
chr1	49034848	49035090
chr1	49145574	49146598
chr1	49204718	49205183
chr1	49273185	49273483
chr1	49305368	49306028
chr1	49421033	49421438
chr1	49733090	49733339
chr1	49942756	49943027
chr1	49946392	49946736
chr1	50023825	50024303
chr1	50628535	50628752
chr1	50671125	50671578
chr1	50696626	50697192
chr1	50807896	50808813
chr1	50822297	50823752
chr1	50879346	50879561
chr1	51623902	51624126
chr1	51627208	51627551
chr1	51628567	51628835
chr1	51686865	51687208
chr1	51745094	51745365
chr1	51753908	51754588
chr1	51766117	51766753
chr1	51767390	51767627
chr1	51783590	51785654
chr1	51792459	51793105
chr1	52060393	52060948
chr1	52644066	52644293
chr1	52771539	52772203
chr1	52780079	52780365
chr1	52818656	52818862
chr1	52821056	52821529
chr1	53535439	53537361
chr1	53541150	53547590
chr1	53552395	53560913
chr1	53567970	53569237
chr1	53578707	53579012
chr1	53639931	53641487
chr1	53676681	53677107
chr1	53773798	53774567
chr1	53785733	53785986
chr1	53812312	53812584
chr1	53828234	53828631
chr1	53839425	53839674
chr1	53843781	53843997
chr1	53858912	53859245
chr1	53861670	53862419
chr1	53922484	53922768
chr1	53983500	53984809
chr1	53987727	54004822
chr1	54016866	54017226
chr1	54025022	54026075
chr1	54085888	54086513
chr1	54141730	54143772
chr1	54175977	54176689
chr1	54360729	54361088
chr1	54445285	54445750
chr1	54457361	54458581
chr1	54470076	54470511
chr1	54472059	54472584
chr1	54598661	54599152
chr1	54643694	54643957
chr1	54690037	54690406
chr1	54694281	54695488
chr1	54831360	54831654
chr1	54864397	54865112
chr1	54886726	54887186
chr1	54956696	54956965
chr1	54972778	54973282
chr1	54985645	54985867
chr1	55045936	55046709
chr1	55052382	55052970
chr1	55067206	55068579
chr1	55072452	55073765
chr1	55096086	55096586
chr1	55142601	55142941
chr1	55154411	55155068
chr1	55160202	55161142
chr1	55165726	55166121
chr1	55208087	55208425
chr1	55393788	55394050
chr1	55399789	55400086
chr1	55454082	55454451
chr1	55474766	55475576
chr1	55689815	55690207
chr1	55749515	55749896
chr1	55775652	55775873
chr1	55779829	55780052
chr1	55833234	55833538
chr1	55840809	55841444
chr1	55848195	55848513
chr1	55894982	55895620
chr1	55956943	55957487
chr1	55993826	55994200
chr1	55998498	55998927
chr1	56249026	56250174
chr1	56330421	56330911
chr1	56424907	56425154
chr1	56475240	56476033
chr1	56545613	56545889
chr1	56590824	56591171
chr1	56720390	56720591
chr1	56753571	56753877
chr1	56783504	56783721
chr1	56847637	56849203
chr1	56860223	56860614
chr1	56911977	56912903
chr1	56929851	56930174
chr1	57046569	57046896
chr1	57056635	57057045
chr1	57305889	57306163
chr1	57383088	57383430
chr1	57419400	57419851
chr1	57443754	57444302
chr1	57475712	57476115
chr1	57510327	57510660
chr1	57518869	57519082
chr1	57527647	57527960
chr1	57551108	57551462
chr1	58316026	58316257
chr1	58598136	58598441
chr1	58604968	58605369
chr1	58634059	58634645
chr1	58868504	58868738
chr1	58869850	58870062
chr1	59096496	59096878
chr1	59235546	59235752
chr1	59576729	59577667
chr1	59671840	59673044
chr1	59708002	59708217
chr1	59939666	59940001
chr1	59998737	59998957
chr1	60692660	60692999
chr1	61097538	61097820
chr1	61280030	61280249
chr1	61464281	61464637
chr1	61477625	61478116
chr1	61736479	61736749
chr1	61941548	61942652
chr1	62050470	62051576
chr1	62084729	62084983
chr1	62202902	62203523
chr1	62274309	62274667
chr1	62287395	62287637
chr1	62335524	62335739
chr1	62355651	62355954
chr1	62515438	62515720
chr1	62575910	62576265
chr1	62605530	62605812
chr1	62642578	62642962
chr1	62647162	62647394
chr1	62662483	62662700
chr1	62682008	62682495
chr1	62730675	62731312
chr1	62740443	62741156
chr1	62764814	62765243
chr1	62785894	62786254
chr1	62847821	62848073
chr1	63385279	63385710
chr1	63420329	63420682
chr1	63451755	63452035
chr1	63481241	63481513
chr1	63716878	63717155
chr1	64156341	64156557
chr1	64216257	64216886
chr1	64249159	64249548
chr1	64282069	64282319
chr1	64412509	64412835
chr1	64501454	64501855
chr1	64519772	64520074
chr1	64538295	64538524
chr1	64539097	64539646
chr1	64543039	64543352
chr1	64609272	64609533
chr1	64611669	64611897
chr1	64616041	64616295
chr1	64649347	64649868
chr1	64652414	64656517
chr1	64785158	64785387
chr1	64791136	64791519
chr1	64799378	64799692
chr1	64802073	64802380
chr1	64812761	64813122
chr1	64850666	64850919
chr1	64964549	64964827
chr1	65038420	65038720
chr1	65111404	65112209
chr1	65130076	65130301
chr1	65173328	65173738
chr1	65550443	65550968
chr1	65645328	65645929
chr1	65762560	65762768
chr1	65952245	65952532
chr1	66117927	66118451
chr1	66228442	66228846
chr1	66306350	66306708
chr1	66587094	66587308
chr1	66712941	66713333
chr1	67065497	67066218
chr1	67100421	67100853
chr1	67188280	67188535
chr1	67599421	67599639
chr1	67686278	67686820
chr1	67866704	67867006
chr1	68011493	68011769
chr1	68036302	68036722
chr1	68076152	68076725
chr1	68106828	68107123
chr1	68172731	68173006
chr1	68201993	68202297
chr1	68226482	68227567
chr1	68422795	68423119
chr1	68509134	68509677
chr1	68522945	68523242
chr1	68592393	68593033
chr1	68710884	68711172
chr1	68857862	68858402
chr1	69224013	69224504
chr1	69229402	69229636
chr1	69403978	69404182
chr1	69514745	69515075
chr1	69568018	69568290
chr1	69988224	69988518
chr1	70042562	70042802
chr1	70174089	70174439
chr1	70824661	70824922
chr1	70949355	70949622
chr1	71506184	71506544
chr1	71621065	71621345
chr1	72180766	72181025
chr1	72287954	72288709
chr1	72308800	72309157
chr1	72389654	72389945
chr1	73114523	73115208
chr1	73190866	73191495
chr1	73272912	73273231
chr1	74132663	74133020
chr1	74354805	74355344
chr1	74367281	74367650
chr1	74480344	74480691
chr1	74752002	74752205
chr1	74929125	74929526
chr1	75277479	75277759
chr1	75336073	75336323
chr1	75390218	75390837
chr1	75533206	75533490
chr1	75891103	75891493
chr1	76047820	76048063
chr1	76093184	76093701
chr1	76137481	76137870
chr1	76238622	76238986
chr1	76340659	76341019
chr1	76466633	76467267
chr1	76503320	76503621
chr1	76544526	76544878
chr1	76558288	76558649
chr1	76641918	76642186
chr1	76905770	76906148
chr1	77160117	77160412
chr1	77651752	77652051
chr1	77966757	77967150
chr1	78000572	78000989
chr1	78007482	78008234
chr1	78034914	78035270
chr1	78442280	78442986
chr1	78643058	78643328
chr1	78760542	78760995
chr1	78822426	78822664
chr1	78936937	78937337
chr1	79168079	79168342
chr1	79172164	79172415
chr1	79201823	79202044
chr1	79434971	79435222
chr1	79460874	79461162
chr1	79510685	79511387
chr1	79578460	79578937
chr1	80101053	80101262
chr1	80519675	80519992
chr1	80585613	80586063
chr1	81098071	81098312
chr1	81102193	81102396
chr1	81103949	81104818
chr1	81641200	81641453
chr1	81777959	81778216
chr1	81844870	81845627
chr1	81848670	81848877
chr1	81871983	81872714
chr1	81992542	81992797
chr1	82091938	82092194
chr1	82136365	82136597
chr1	82148203	82148733
chr1	82351587	82352107
chr1	82484594	82484964
chr1	82625474	82625725
chr1	82764783	82765091
chr1	82907380	82907711
chr1	82935870	82936175
chr1	83036451	83036996
chr1	83088368	83088673
chr1	83403855	83404149
chr1	83412191	83412446
chr1	83449521	83449784
chr1	84200031	84200325
chr1	84240759	84241042
chr1	84719550	84719983
chr1	84795181	84795506
chr1	85065127	85065427
chr1	85280757	85280968
chr1	85315452	85315705
chr1	85759374	85759605
chr1	85782504	85782832
chr1	85974342	85974720
chr1	86068677	86069261
chr1	86555427	86555773
chr1	86742670	86744070
chr1	86880317	86880929
chr1	86925508	86925889
chr1	86959800	86960033
chr1	87004194	87004611
chr1	87222394	87223496
chr1	87313746	87314196
chr1	87589198	87589650
chr1	87596768	87597267
chr1	87601970	87602605
chr1	87621226	87622615
chr1	87635703	87636204
chr1	87643729	87644105
chr1	87675899	87676309
chr1	87687758	87688052
chr1	87916621	87917338
chr1	88103665	88103965
chr1	88267630	88268145
chr1	88453395	88453661
chr1	88522350	88522744
chr1	88584503	88584738
chr1	89076109	89076347
chr1	89119536	89120146
chr1	89456789	89457566
chr1	89984598	89985203
chr1	90204602	90204907
chr1	90566169	90566669
chr1	90650575	90650841
chr1	90768801	90769197
chr1	90790050	90790485
chr1	90835513	90835879
chr1	90849632	90849960
chr1	90960568	90960790
chr1	91049199	91049901
chr1	91134862	91135079
chr1	91248366	91248673
chr1	91257323	91257732
chr1	91530949	91531204
chr1	91589543	91589867
chr1	91590352	91590640
chr1	91628528	91629120
chr1	91665481	91665750
chr1	91668718	91669092
chr1	91683385	91683835
chr1	91862357	91862633
chr1	92167199	92167435
chr1	92198005	92198397
chr1	92201778	92202121
chr1	92532210	92532470
chr1	92683265	92684542
chr1	92854056	92854698
chr1	93422848	93423080
chr1	93474861	93475528
chr1	93887124	93887428
chr1	93900215	93901209
chr1	93920720	93920964
chr1	94054933	94055176
chr1	94059517	94059872
chr1	94132250	94132855
chr1	94176138	94176420
chr1	94239613	94240241
chr1	94247400	94247748
chr1	94286689	94287137
chr1	94328014	94328642
chr1	94467837	94468247
chr1	94517030	94517287
chr1	94520757	94522122
chr1	94528097	94528700
chr1	94546135	94546350
chr1	94583317	94584347
chr1	94593922	94594482
chr1	94639451	94640031
chr1	94818446	94818667
chr1	94843842	94844127
chr1	95015491	95015756
chr1	95073110	95073341
chr1	95087811	95089721
chr1	95099778	95100246
chr1	95107675	95107966
chr1	95200483	95200759
chr1	95363318	95363566
chr1	95366289	95366534
chr1	95376776	95377825
chr1	95433791	95434003
chr1	95811284	95811509
chr1	95816745	95817102
chr1	95878984	95879277
chr1	96000574	96000955
chr1	96101720	96102191
chr1	96489194	96489482
chr1	96671009	96671361
chr1	96696381	96696586
chr1	96883576	96884796
chr1	97084268	97084700
chr1	97116979	97117294
chr1	97367438	97367696
chr1	97521586	97521906
chr1	98098545	98098822
chr1	98853457	98853662
chr1	98966624	98966962
chr1	99516922	99517958
chr1	99519938	99520189
chr1	99571349	99571620
chr1	99627670	99628194
chr1	99662544	99662811
chr1	99749264	99749487
chr1	99909720	99909928
chr1	100023140	100023424
chr1	100170127	100170643
chr1	100421461	100421738
chr1	100611289	100611529
chr1	101782905	101783322
chr1	102444975	102445370
chr1	103292415	103292723
chr1	104044203	104044504
chr1	104335116	104335348
chr1	104563186	104563514
chr1	104696296	104696788
chr1	104880397	104880787
chr1	105400476	105400705
chr1	105475969	105476530
chr1	105962495	105962747
chr1	105979413	105979710
chr1	106069143	106069559
chr1	106179038	106179307
chr1	106217390	106217824
chr1	106444274	106444500
chr1	106702664	106702950
chr1	107031684	107031923
chr1	107337587	107337897
chr1	107419112	107419425
chr1	107790924	107791271
chr1	107867123	107867648
chr1	107920937	107921420
chr1	107937393	107937606
chr1	108006935	108007182
chr1	108013219	108013517
chr1	108040446	108040931
chr1	108536625	108536863
chr1	108884687	108884956
chr1	109377344	109377642
chr1	109801954	109802244
chr1	109966959	109967182
chr1	110064760	110065264
chr1	110071790	110072026
chr1	110201693	110202973
chr1	110314350	110314568
chr1	110393939	110394433
chr1	110424048	110424304
chr1	110437400	110437883
chr1	110523689	110524621
chr1	110621144	110621425
chr1	110638852	110639160
chr1	110654088	110654302
chr1	110675880	110676237
chr1	110713309	110715901
chr1	110733207	110734137
chr1	110740645	110741101
chr1	110825317	110826294
chr1	110890212	110890450
chr1	111060300	111061266
chr1	111105700	111105919
chr1	111127928	111128348
chr1	111320557	111320897
chr1	111405530	111405774
chr1	111551727	111552027
chr1	111854108	111854964
chr1	112273086	112273590
chr1	112365232	112365673
chr1	112424607	112424889
chr1	112475685	112475965
chr1	112480109	112480660
chr1	112504438	112505556
chr1	112591977	112592199
chr1	112816747	112816950
chr1	112830158	112830478
chr1	112875294	112875581
chr1	113277345	113278091
chr1	113499801	113500405
chr1	113738346	113738645
chr1	113761702	113763157
chr1	113809968	113810279
chr1	113842790	113843730
chr1	113900976	113901218
chr1	113966147	113966417
chr1	114152740	114153342
chr1	114744807	114745166
chr1	114781884	114782196
chr1	114793697	114794125
chr1	114839777	114840002
chr1	115129742	115130657
chr1	115164256	115164560
chr1	115475402	115475626
chr1	115676801	115677388
chr1	115762405	115763545
chr1	115768791	115769355
chr1	115809477	115809680
chr1	115812151	115813128
chr1	115834127	115834695
chr1	115860304	115860699
chr1	115861652	115861916
chr1	115863100	115863768
chr1	115868675	115869135
chr1	115884693	115885091
chr1	115967693	115968310
chr1	115974669	115975212
chr1	116001421	116001718
chr1	116017480	116017705
chr1	116032391	116032718
chr1	116081766	116082149
chr1	116221192	116221438
chr1	116262886	116263402
chr1	116268565	116268806
chr1	116280055	116280392
chr1	116292208	116292507
chr1	116308660	116308871
chr1	116310700	116311184
chr1	116424561	116424897
chr1	116504348	116504908
chr1	116642386	116642591
chr1	116647348	116647903
chr1	116708173	116708461
chr1	116810337	116810541
chr1	116961613	116962166
chr1	117141056	117141525
chr1	117146354	117146888
chr1	117165963	117166352
chr1	117345162	117345452
chr1	117350619	117351736
chr1	117509672	117509899
chr1	117661374	117661604
chr1	117670061	117670269
chr1	117697143	117697360
chr1	117906155	117906564
chr1	118336082	118336476
chr1	118659083	118659903
chr1	118801658	118802478
chr1	118864297	118864508
chr1	118881064	118881296
chr1	119018453	119019088
chr1	119138821	119139771
chr1	119757705	119757943
chr1	119836654	119837094
chr1	119878322	119878574
chr1	119995227	119995665
chr1	120113870	120114693
chr1	120239559	120239893
chr1	120302555	120302822
chr1	120347908	120349142
chr1	120389706	120389945
chr1	120438036	120439141
chr1	121214255	121214465
chr1	142647542	142647974
chr1	145021125	145021506
chr1	145032018	145032378
chr1	145057452	145058063
chr1	145059467	145059872
chr1	145061053	145061477
chr1	145080909	145081210
chr1	145532478	145532774
chr1	145546924	145547728
chr1	145709806	145710175
chr1	146567209	146567516
chr1	146824996	146825241
chr1	146829257	146829827
chr1	146860828	146861531
chr1	146995497	146995828
chr1	147258453	147258921
chr1	147283854	147284125
chr1	147326702	147327006
chr1	148928929	148932875
chr1	149200219	149200901
chr1	150002952	150003165
chr1	150460370	150460807
chr1	150485838	150486194
chr1	150509406	150510381
chr1	150525906	150526500
chr1	150602815	150603302
chr1	150867842	150868072
chr1	150954657	150954971
chr1	150965146	150965356
chr1	151065481	151065741
chr1	151260087	151260466
chr1	151279894	151280094
chr1	151306092	151306674
chr1	151415787	151416413
chr1	151550296	151550527
chr1	151557528	151557834
chr1	151611370	151611615
chr1	151705296	151706859
chr1	151719191	151719541
chr1	151785422	151786373
chr1	151795820	151796281
chr1	152019979	152020191
chr1	152190938	152193918
chr1	152215919	152216251
chr1	152224705	152225700
chr1	152251690	152251954
chr1	152275224	152275688
chr1	152454547	152454875
chr1	152503894	152504246
chr1	152510181	152510547
chr1	152635712	152636263
chr1	152658287	152658622
chr1	152700672	152701107
chr1	152815015	152816181
chr1	152957933	152958211
chr1	153106390	153106757
chr1	153161103	153161420
chr1	153179312	153179626
chr1	153264083	153264371
chr1	153321627	153321908
chr1	153325561	153326001
chr1	153391976	153392295
chr1	153416663	153417085
chr1	153417621	153417951
chr1	153432022	153433103
chr1	153659973	153660309
chr1	153661074	153661697
chr1	153766441	153766976
chr1	154024760	154025213
chr1	154083586	154083838
chr1	154277146	154277857
chr1	154286502	154286771
chr1	154314496	154314870
chr1	154351987	154352665
chr1	154382763	154383934
chr1	154479968	154480477
chr1	154481965	154482233
chr1	154534484	154534689
chr1	154538655	154538867
chr1	154745682	154745912
chr1	154756912	154757171
chr1	154767378	154768515
chr1	154775756	154777328
chr1	154784403	154787005
chr1	154803023	154803585
chr1	154811519	154811767
chr1	154821348	154822554
chr1	154828444	154830901
chr1	154849880	154850124
chr1	154906338	154906625
chr1	154991712	154991945
chr1	155001711	155004394
chr1	155013248	155014960
chr1	155084256	155084808
chr1	155134670	155134919
chr1	155159404	155160215
chr1	155667373	155667582
chr1	155921969	155922224
chr1	155989796	155990034
chr1	156091683	156091992
chr1	156183569	156184475
chr1	156267548	156267774
chr1	156444955	156445271
chr1	156546017	156546257
chr1	156570035	156570660
chr1	156583478	156584495
chr1	156652612	156653018
chr1	156703915	156704174
chr1	156711911	156712266
chr1	156823805	156824397
chr1	156838349	156841085
chr1	156843603	156843855
chr1	156872462	156874645
chr1	156879070	156879874
chr1	156884049	156884714
chr1	156914468	156914942
chr1	156915721	156916730
chr1	156962501	156962857
chr1	157050513	157050912
chr1	157060349	157060579
chr1	157080055	157080328
chr1	157086025	157086266
chr1	157158579	157162302
chr1	157188847	157189058
chr1	157258181	157258432
chr1	157460123	157460335
chr1	157565980	157566618
chr1	157771656	157772444
chr1	157882691	157882962
chr1	157910750	157911046
chr1	157957708	157958191
chr1	157970315	157970588
chr1	157981003	157981259
chr1	158018246	158018487
chr1	158032039	158033727
chr1	158038788	158040753
chr1	158042017	158042489
chr1	158058972	158059455
chr1	158061309	158061736
chr1	158062689	158063552
chr1	158067422	158067668
chr1	158079212	158080428
chr1	158112293	158112523
chr1	158182233	158183084
chr1	158293464	158293886
chr1	158305745	158306284
chr1	158540427	158540676
chr1	158622390	158623270
chr1	158670426	158670762
chr1	159072023	159072355
chr1	159092037	159092476
chr1	159163125	159163350
chr1	159446738	159447656
chr1	159640475	159641265
chr1	159866558	159866838
chr1	159904044	159904410
chr1	159932838	159933158
chr1	159943298	159943535
chr1	160050130	160050382
chr1	160075487	160076161
chr1	160143991	160144245
chr1	160385403	160389350
chr1	160424575	160424858
chr1	160783304	160783653
chr1	160820675	160820976
chr1	160915039	160915390
chr1	160924297	160924577
chr1	160952710	160953812
chr1	160997914	160998154
chr1	161048788	161049048
chr1	161162726	161163934
chr1	161220350	161220954
chr1	161234421	161234629
chr1	161309761	161310004
chr1	161459502	161459873
chr1	161685873	161686094
chr1	161946661	161946889
chr1	161953662	161954064
chr1	161987130	161987385
chr1	162015184	162015445
chr1	162043163	162043530
chr1	162075475	162075707
chr1	162099049	162099251
chr1	162130348	162130915
chr1	162137988	162138216
chr1	162167769	162169043
chr1	162188219	162189435
chr1	162255039	162255316
chr1	162302441	162303141
chr1	162337320	162337715
chr1	162344505	162344976
chr1	162351976	162354225
chr1	162355631	162355916
chr1	162356858	162357526
chr1	162378495	162378696
chr1	162668030	162668346
chr1	162852065	162852270
chr1	162883198	162883888
chr1	163144950	163145285
chr1	163216498	163216714
chr1	163822983	163823326
chr1	163921523	163921933
chr1	163952058	163952279
chr1	164219157	164219384
chr1	164273761	164274031
chr1	164300862	164301106
chr1	164482807	164483053
chr1	164486484	164487469
chr1	164570033	164570245
chr1	164578669	164579288
chr1	164592435	164593037
chr1	164607294	164607684
chr1	164645113	164645374
chr1	164753507	164755644
chr1	164812252	164812674
chr1	165130429	165131251
chr1	165243053	165243982
chr1	165296378	165296882
chr1	165302250	165302556
chr1	165371003	165371457
chr1	165388688	165388976
chr1	165459167	165459772
chr1	165531821	165532799
chr1	165905032	165905349
chr1	165906339	165906650
chr1	166017819	166018261
chr1	166019431	166019683
chr1	166041846	166042052
chr1	166327359	166327573
chr1	166555705	166555913
chr1	166842178	166842391
chr1	167095043	167097544
chr1	167130389	167130839
chr1	167159920	167160268
chr1	167538739	167539490
chr1	167652649	167653187
chr1	167832636	167833139
chr1	168070253	168071003
chr1	168073857	168074851
chr1	168215442	168215715
chr1	168283372	168283949
chr1	168405436	168405831
chr1	168757065	168757306
chr1	169461139	169461361
chr1	170161018	170161473
chr1	170184526	170184866
chr1	170285812	170286027
chr1	170654350	170654556
chr1	170998539	170998772
chr1	171021991	171022228
chr1	171080016	171081470
chr1	171254448	171254804
chr1	171392599	171392811
chr1	171597556	171597806
chr1	171620875	171622330
chr1	171652548	171653071
chr1	171806165	171806521
chr1	171993702	171993932
chr1	172558035	172558305
chr1	172717472	172718441
chr1	173346402	173346644
chr1	173484621	173484911
chr1	173839439	173840058
[truncated: 34,295 more rows]
