# Supplementary material for: Impacts of Chromatin States and Long-Range Genomic Segments on Aging and DNA Methylation
Source: PLoS One. 2015 Jun 19;10(6):e0128517. doi: 10.1371/journal.pone.0128517 (PMC4475080; doi:10.1371/journal.pone.0128517)
Supplement: S3 Table — (XLSX) [file pone.0128517.s013.xlsx]

## Sheet: Common_Positive_Segments_Genes
Gene ID
NM_000034
NM_000068
NM_000071
NM_000093
NM_000264
NM_000299
NM_000320
NM_000332
NM_000454
NM_000501
NM_000512
NM_000615
NM_000633
NM_000635
NM_000674
NM_000690
NM_000718
NM_000719
NM_000724
NM_000738
NM_000826
NM_000832
NM_000920
NM_000932
NM_000961
NM_000993
NM_000995
NM_000996
NM_001001290
NM_001001331
NM_001001479
NM_001001560
NM_001001710
NM_001001891
NM_001001935
NM_001001937
NM_001002021
NM_001003704
NM_001003891
NM_001004019
NM_001004334
NM_001005337
NM_001005388
NM_001005389
NM_001006616
NM_001006641
NM_001006642
NM_001006932
NM_001007097
NM_001007156
NM_001008701
NM_001010938
NM_001010989
NM_001012300
NM_001012301
NM_001012338
NM_001012418
NM_001012614
NM_001013653
NM_001014797
NM_001017987
NM_001017999
NM_001018000
NM_001018001
NM_001018064
NM_001018065
NM_001018066
NM_001024372
NM_001024843
NM_001026
NM_001029882
NM_001031684
NM_001031690
NM_001031711
NM_001032288
NM_001032293
NM_001032296
NM_001033044
NM_001033056
NM_001033117
NM_001033677
NM_001037131
NM_001037165
NM_001037281
NM_001037304
NM_001037305
NM_001037553
NM_001039350
NM_001039465
NM_001039476
NM_001039492
NM_001039573
NM_001039670
NM_001039877
NM_001040022
NM_001040023
NM_001040716
NM_001042368
NM_001042465
NM_001042466
NM_001042533
NM_001042573
NM_001048209
NM_001048230
NM_001061
NM_001076682
NM_001077261
NM_001077350
NM_001077442
NM_001077443
NM_001079653
NM_001079846
NM_001080395
NM_001080410
NM_001080426
NM_001080453
NM_001080457
NM_001081752
NM_001081753
NM_001081754
NM_001081755
NM_001082486
NM_001082487
NM_001083600
NM_001083601
NM_001083602
NM_001083603
NM_001083604
NM_001083605
NM_001083606
NM_001083607
NM_001083619
NM_001083620
NM_001085454
NM_001098204
NM_001098205
NM_001098206
NM_001098207
NM_001098208
NM_001098416
NM_001098507
NM_001098577
NM_001098673
NM_001099436
NM_001099693
NM_001099951
NM_001100118
NM_001100119
NM_001100163
NM_001100167
NM_001100619
NM_001105244
NM_001105521
NM_001110
NM_001113511
NM_001113512
NM_001113513
NM_001114634
NM_001114635
NM_001118
NM_001122636
NM_001122819
NM_001122823
NM_001122824
NM_001122834
NM_001122955
NM_001126328
NM_001127
NM_001127211
NM_001127221
NM_001127222
NM_001127244
NM_001127245
NM_001127457
NM_001127617
NM_001128164
NM_001128228
NM_001128431
NM_001128918
NM_001128919
NM_001128920
NM_001128921
NM_001129827
NM_001129829
NM_001129830
NM_001129831
NM_001129832
NM_001129833
NM_001129834
NM_001129835
NM_001129836
NM_001129837
NM_001129838
NM_001129839
NM_001129840
NM_001129841
NM_001129842
NM_001129843
NM_001129844
NM_001129846
NM_001130028
NM_001130071
NM_001130072
NM_001130082
NM_001130107
NM_001130414
NM_001130702
NM_001130823
NM_001130966
NM_001134382
NM_001134707
NM_001134941
NM_001134944
NM_001134945
NM_001134946
NM_001135153
NM_001135154
NM_001135773
NM_001135861
NM_001135862
NM_001135943
NM_001135944
NM_001135954
NM_001135999
NM_001136026
NM_001136205
NM_001136232
NM_001136265
NM_001136528
NM_001136530
NM_001137673
NM_001142282
NM_001142283
NM_001142284
NM_001142285
NM_001142289
NM_001142290
NM_001142291
NM_001142294
NM_001142298
NM_001142299
NM_001142397
NM_001142466
NM_001142469
NM_001142593
NM_001142594
NM_001142640
NM_001142641
NM_001142643
NM_001142726
NM_001142730
NM_001143780
NM_001143998
NM_001143999
NM_001144026
NM_001144027
NM_001144028
NM_001144058
NM_001144059
NM_001144881
NM_001144882
NM_001144883
NM_001144888
NM_001144952
NM_001144995
NM_001145398
NM_001145513
NM_001145514
NM_001145515
NM_001145542
NM_001145543
NM_001145544
NM_001145770
NM_001145771
NM_001145772
NM_001145773
NM_001145774
NM_001145815
NM_001145860
NM_001145861
NM_001145961
NM_001145962
NM_001145963
NM_001145964
NM_001146016
NM_001146017
NM_001146018
NM_001146019
NM_001146020
NM_001146029
NM_001146030
NM_001146216
NM_001159531
NM_001160036
NM_001160037
NM_001160331
NM_001160332
NM_001160333
NM_001161330
NM_001161352
NM_001161353
NM_001161354
NM_001161725
NM_001161726
NM_001161841
NM_001162383
NM_001162384
NM_001162501
NM_001163424
NM_001163673
NM_001164310
NM_001164440
NM_001164623
NM_001164664
NM_001164665
NM_001165035
NM_001165038
NM_001165039
NM_001166019
NM_001166208
NM_001166209
NM_001166253
NM_001166254
NM_001166695
NM_001167606
NM_001167623
NM_001167624
NM_001167625
NM_001167945
NM_001170538
NM_001170564
NM_001170580
NM_001170587
NM_001170588
NM_001170726
NM_001170820
NM_001170880
NM_001170881
NM_001171087
NM_001171088
NM_001171089
NM_001171690
NM_001171933
NM_001171934
NM_001171935
NM_001171936
NM_001172223
NM_001172631
NM_001172656
NM_001172657
NM_001172658
NM_001172668
NM_001172669
NM_001172670
NM_001172687
NM_001172688
NM_001172771
NM_001172772
NM_001174080
NM_001177358
NM_001178008
NM_001178009
NM_001178111
NM_001178112
NM_001184740
NM_001184883
NM_001185090
NM_001185091
NM_001190228
NM_001190326
NM_001190706
NM_001190728
NM_001190729
NM_001190918
NM_001190919
NM_001193457
NM_001195071
NM_001195072
NM_001195278
NM_001195303
NM_001195446
NM_001195733
NM_001197107
NM_001197108
NM_001197109
NM_001197113
NM_001197114
NM_001197181
NM_001197293
NM_001198569
NM_001198773
NM_001198774
NM_001198775
NM_001198801
NM_001198802
NM_001198803
NM_001198836
NM_001198837
NM_001198845
NM_001198846
NM_001198953
NM_001199107
NM_001199172
NM_001199417
NM_001199505
NM_001199506
NM_001199635
NM_001199636
NM_001199637
NM_001199898
NM_001199899
NM_001199900
NM_001199975
NM_001201338
NM_001201339
NM_001201340
NM_001201372
NM_001204088
NM_001204089
NM_001204204
NM_001204299
NM_001204408
NM_001204410
NM_001204889
NM_001206654
NM_001206796
NM_001206797
NM_001206798
NM_001206799
NM_001206880
NM_001206881
NM_001206994
NM_001206995
NM_001206998
NM_001220
NM_001242450
NM_001242599
NM_001242600
NM_001242607
NM_001242608
NM_001242898
NM_001242899
NM_001242900
NM_001243101
NM_001243177
NM_001243198
NM_001243247
NM_001243248
NM_001243249
NM_001243439
NM_001243473
NM_001243475
NM_001243537
NM_001243812
NM_001243900
NM_001244008
NM_001244580
NM_001244604
NM_001244888
NM_001247996
NM_001252294
NM_001252675
NM_001252676
NM_001252677
NM_001253792
NM_001253900
NM_001253901
NM_001253902
NM_001254748
NM_001254749
NM_001254752
NM_001256024
NM_001256025
NM_001256335
NM_001256438
NM_001256627
NM_001256629
NM_001256826
NM_001257180
NM_001257181
NM_001257189
NM_001257281
NM_001257334
NM_001257335
NM_001257393
NM_001257394
NM_001257395
NM_001257396
NM_001257397
NM_001257398
NM_001257399
NM_001258221
NM_001258222
NM_001258298
NM_001258299
NM_001258300
NM_001258311
NM_001260489
NM_001260490
NM_001261427
NM_001261428
NM_001261429
NM_001261447
NM_001261450
NM_001261451
NM_001261816
NM_001261826
NM_001261829
NM_001265614
NM_001267040
NM_001267551
NM_001267552
NM_001267723
NM_001267798
NM_001267895
NM_001270407
NM_001270408
NM_001270528
NM_001270529
NM_001270530
NM_001270940
NM_001271466
NM_001271518
NM_001271519
NM_001271629
NM_001271641
NM_001271774
NM_001271775
NM_001272003
NM_001272037
NM_001272049
NM_001272103
NM_001277
NM_001278074
NM_001278192
NM_001278193
NM_001278194
NM_001278273
NM_001278297
NM_001278341
NM_001278651
NM_001278657
NM_001278730
NM_001278912
NM_001278913
NM_001278914
NM_001278915
NM_001278916
NM_001278917
NM_001278918
NM_001278939
NM_001278946
NM_001280794
NM_001280795
NM_001281507
NM_001281727
NM_001281728
NM_001281729
NM_001281739
NM_001281740
NM_001282394
NM_001282409
NM_001282410
NM_001282411
NM_001282412
NM_001282413
NM_001282414
NM_001282444
NM_001282445
NM_001282450
NM_001282451
NM_001282533
NM_001282575
NM_001282576
NM_001282577
NM_001282578
NM_001282579
NM_001282580
NM_001282611
NM_001282612
NM_001282755
NM_001282756
NM_001282862
NM_001284296
NM_001284351
NM_001284364
NM_001284365
NM_001284498
NM_001284499
NM_001285444
NM_001285445
NM_001285447
NM_001285448
NM_001285449
NM_001285450
NM_001286059
NM_001286060
NM_001286061
NM_001286242
NM_001286574
NM_001286576
NM_001286649
NM_001286709
NM_001286796
NM_001286797
NM_001286798
NM_001286799
NM_001286800
NM_001286801
NM_001286802
NM_001286803
NM_001287059
NM_001287212
NM_001287238
NM_001287239
NM_001287342
NM_001287343
NM_001287436
NM_001287438
NM_001287499
NM_001287500
NM_001287501
NM_001287502
NM_001288715
NM_001288716
NM_001288717
NM_001289010
NM_001289912
NM_001289939
NM_001289940
NM_001289984
NM_001289985
NM_001290142
NM_001290143
NM_001290144
NM_001290228
NM_001290252
NM_001291478
NM_001291656
NM_001291780
NM_001291815
NM_001291876
NM_001291877
NM_001291878
NM_001291879
NM_001291902
NM_001291932
NM_001291937
NM_001291978
NM_001291979
NM_001292039
NM_001292040
NM_001293170
NM_001293234
NM_001293235
NM_001293236
NM_001293237
NM_001293298
NM_001293304
NM_001297549
NM_001297555
NM_001297556
NM_001300801
NM_001300821
NM_001300849
NM_001300946
NM_001300959
NM_001300992
NM_001301030
NM_001301060
NM_001301063
NM_001301069
NM_001301726
NM_001302821
NM_001302822
NM_001302823
NM_001302824
NM_001302825
NM_001303039
NM_001303124
NM_001303125
NM_001303133
NM_001303447
NM_001303542
NM_001303614
NM_001328
NM_001332
NM_001376
NM_001379
NM_001386
NM_001402
NM_001417
NM_001419
NM_001420
NM_001440
NM_001441
NM_001450
NM_001495
NM_001520
NM_001543
NM_001606
NM_001645
NM_001681
NM_001683
NM_001694
NM_001702
NM_001719
NM_001831
NM_001846
NM_001894
NM_001936
NM_001967
NM_001998
NM_002065
NM_002088
NM_002207
NM_002221
NM_002226
NM_002247
NM_002254
NM_002292
NM_002318
NM_002332
NM_002334
NM_002335
NM_002376
NM_002402
NM_002409
NM_002412
NM_002530
NM_002587
NM_002611
NM_002613
NM_002616
NM_002626
NM_002651
NM_002654
NM_002655
NM_002660
NM_002673
NM_002712
NM_002719
NM_002730
NM_002747
NM_002778
NM_002801
NM_002838
NM_002840
NM_002845
NM_002862
NM_002883
NM_002911
NM_002916
NM_002967
NM_002972
NM_002980
NM_003003
NM_003081
NM_003089
NM_003105
NM_003250
NM_003274
NM_003281
NM_003320
NM_003374
NM_003382
NM_003385
NM_003457
NM_003458
NM_003482
NM_003486
NM_003496
NM_003576
NM_003612
NM_003617
NM_003682
NM_003685
NM_003703
NM_003717
NM_003791
NM_003899
NM_003900
NM_003938
NM_003952
NM_003957
NM_003992
NM_004046
NM_004172
NM_004174
NM_004178
NM_004218
NM_004256
NM_004276
NM_004286
NM_004321
NM_004322
NM_004366
NM_004380
NM_004390
NM_004435
NM_004445
NM_004451
NM_004500
NM_004516
NM_004542
NM_004560
NM_004564
NM_004599
NM_004637
NM_004649
NM_004723
NM_004782
NM_004807
NM_004819
NM_004902
NM_004920
NM_004966
NM_004973
NM_004984
NM_004990
NM_005049
NM_005072
NM_005076
NM_005157
NM_005207
NM_005231
NM_005277
NM_005336
NM_005338
NM_005381
NM_005398
NM_005401
NM_005418
NM_005432
NM_005443
NM_005456
NM_005458
NM_005469
NM_005503
NM_005526
NM_005619
NM_005682
NM_005730
NM_005735
NM_005736
NM_005778
NM_005781
NM_005858
NM_005920
NM_005940
NM_005966
NM_005993
NM_006038
NM_006045
NM_006086
NM_006088
NM_006180
NM_006216
NM_006283
NM_006288
NM_006293
NM_006294
NM_006312
NM_006328
NM_006334
NM_006336
NM_006337
NM_006340
NM_006351
NM_006366
NM_006454
NM_006462
NM_006463
NM_006477
NM_006478
NM_006602
NM_006648
NM_006742
NM_006749
NM_006755
NM_006795
NM_006822
NM_006836
NM_006861
NM_006925
NM_006942
NM_006946
NM_006997
NM_007011
NM_007021
NM_007065
NM_007101
NM_007108
NM_007169
NM_007184
NM_007282
NM_007313
NM_007315
NM_007327
NM_012079
NM_012087
NM_012093
NM_012154
NM_012171
NM_012218
NM_012264
NM_012289
NM_012294
NM_012309
NM_012334
NM_012391
NM_012398
NM_012429
NM_013234
NM_013318
NM_013333
NM_013334
NM_013342
NM_013365
NM_013379
NM_013403
NM_013434
NM_014015
NM_014023
NM_014030
NM_014064
NM_014141
NM_014172
NM_014174
NM_014183
NM_014203
NM_014216
NM_014225
NM_014279
NM_014291
NM_014299
NM_014341
NM_014345
NM_014365
NM_014371
NM_014384
NM_014405
NM_014434
NM_014488
NM_014521
NM_014575
NM_014577
NM_014600
NM_014618
NM_014619
NM_014629
NM_014631
NM_014636
NM_014654
NM_014678
NM_014685
NM_014690
NM_014692
NM_014718
NM_014738
NM_014746
NM_014760
NM_014766
NM_014772
NM_014784
NM_014806
NM_014825
NM_014840
NM_014844
NM_014850
NM_014855
NM_014869
NM_014914
NM_014921
NM_014931
NM_014935
NM_014971
NM_014974
NM_015016
NM_015027
NM_015029
NM_015033
NM_015039
NM_015052
NM_015060
NM_015074
NM_015088
NM_015090
NM_015117
NM_015164
NM_015171
NM_015178
NM_015198
NM_015202
NM_015209
NM_015215
NM_015246
NM_015278
NM_015286
NM_015288
NM_015307
NM_015310
NM_015316
NM_015346
NM_015359
NM_015392
NM_015401
NM_015407
NM_015409
NM_015466
NM_015470
NM_015654
NM_015681
NM_015889
NM_015897
NM_015914
NM_015925
NM_015944
NM_016016
NM_016175
NM_016215
NM_016256
NM_016292
NM_016333
NM_016354
NM_016362
NM_016390
NM_016498
NM_016522
NM_016524
NM_016548
NM_016564
NM_016848
NM_016948
NM_017450
NM_017451
NM_017495
NM_017519
NM_017550
NM_017594
NM_017610
NM_017620
NM_017660
NM_017728
NM_018009
NM_018028
NM_018031
NM_018059
NM_018194
NM_018226
NM_018310
NM_018316
NM_018330
NM_018337
NM_018398
NM_018482
NM_018689
NM_018702
NM_018837
NM_018957
NM_018984
NM_018992
NM_018996
NM_019009
NM_019020
NM_019082
NM_019088
NM_019594
NM_020041
NM_020132
NM_020155
NM_020210
NM_020338
NM_020379
NM_020403
NM_020451
NM_020546
NM_020655
NM_020705
NM_020732
NM_020753
NM_020777
NM_020816
NM_020818
NM_020822
NM_020832
NM_020836
NM_020845
NM_020904
NM_020910
NM_020945
NM_020972
NM_020988
NM_021117
NM_021135
NM_021138
NM_021165
NM_021219
NM_021226
NM_021569
NM_021808
NM_021934
NM_021971
NM_021988
NM_022124
NM_022172
NM_022442
NM_022460
NM_022720
NM_022742
NM_022748
NM_022830
NM_022914
NM_023012
NM_023035
NM_023926
NM_023935
NM_024029
NM_024067
NM_024071
NM_024640
NM_024706
NM_024786
NM_024812
NM_024845
NM_024848
NM_024893
NM_025010
NM_025015
NM_025072
NM_025082
NM_025135
NM_025139
NM_025140
NM_030662
NM_030673
NM_030782
NM_030783
NM_030882
NM_030978
NM_030984
NM_031205
NM_031229
NM_031268
NM_031314
NM_031421
NM_031432
NM_031449
NM_032023
NM_032167
NM_032173
NM_032263
NM_032281
NM_032286
NM_032291
NM_032311
NM_032343
NM_032409
NM_032420
NM_032482
NM_032501
NM_032552
NM_032622
NM_032649
NM_032667
NM_032728
NM_032778
NM_032786
NM_032806
NM_032832
NM_032840
NM_032880
NM_032932
NM_032989
NM_033022
NM_033064
NM_033133
NM_033201
NM_033625
NM_052875
NM_052901
NM_052905
NM_052906
NM_053004
NM_053005
NM_054027
NM_058164
NM_058243
NM_080604
NM_080627
NM_080652
NM_080672
NM_080730
NM_080752
NM_080792
NM_080921
NM_130385
NM_130440
NM_130465
NM_130470
NM_130471
NM_130472
NM_130473
NM_130474
NM_130475
NM_130476
NM_130787
NM_130797
NM_130811
NM_133266
NM_133443
NM_133455
NM_134261
NM_134323
NM_134324
NM_134433
NM_138336
NM_138375
NM_138383
NM_138415
NM_138501
NM_138565
NM_138709
NM_138736
NM_138967
NM_139075
NM_139157
NM_139266
NM_144650
NM_144677
NM_144991
NM_145028
NM_145159
NM_145166
NM_145185
NM_145236
NM_145288
NM_145313
NM_145637
NM_145693
NM_145728
NM_145730
NM_145735
NM_145804
NM_147189
NM_148172
NM_148173
NM_152221
NM_152236
NM_152324
NM_152334
NM_152346
NM_152348
NM_152383
NM_152456
NM_152558
NM_152744
NM_152773
NM_152924
NM_153026
NM_153182
NM_153464
NM_153486
NM_170665
NM_171999
NM_172078
NM_172079
NM_172080
NM_172081
NM_172082
NM_172083
NM_172084
NM_173520
NM_173543
NM_173628
NM_173683
NM_174858
NM_174929
NM_176877
NM_177524
NM_177525
NM_177937
NM_177953
NM_177972
NM_178130
NM_178136
NM_178140
NM_178448
NM_178507
NM_178557
NM_178586
NM_178587
NM_178836
NM_181351
NM_181573
NM_181808
NM_182470
NM_182471
NM_182691
NM_182692
NM_182811
NM_182923
NM_182924
NM_183244
NM_183246
NM_183352
NM_183381
NM_183425
NM_184041
NM_184043
NM_184234
NM_194326
NM_194436
NM_198149
NM_198155
NM_198236
NM_198334
NM_198335
NM_198446
NM_198532
NM_198596
NM_198828
NM_198938
NM_198955
NM_198991
NM_199001
NM_199141
NM_199144
NM_199181
NM_199203
NM_199297
NM_199298
NM_199334
NM_199460
NM_201446
NM_201524
NM_201525
NM_201555
NM_201557
NM_201571
NM_201572
NM_201590
NM_201592
NM_201593
NM_201596
NM_201597
NM_201628
NM_201647
NM_203346
NM_203487
NM_203500
NM_205834
NM_205835
NM_206860
NM_206861
NM_206862
NM_206900
NM_206920
NM_206926
NM_207013
NM_207360
NM_207420
NM_207518
NM_212469
NM_212533
NM_213618
NM_213622
NR_002733
NR_003367
NR_003654
NR_004431
NR_004859
NR_015431
NR_023359
NR_024144
NR_024145
NR_024153
NR_024187
NR_024347
NR_024563
NR_026913
NR_027240
NR_027247
NR_027394
NR_029394
NR_029695
NR_029847
NR_029897
NR_030394
NR_030775
NR_031597
NR_031652
NR_031672
NR_033339
NR_033374
NR_033500
NR_033660
NR_033880
NR_034160
NR_036084
NR_036146
NR_036151
NR_036434
NR_036435
NR_036436
NR_036467
NR_036488
NR_036624
NR_036625
NR_036627
NR_037192
NR_037628
NR_037699
NR_037946
NR_037948
NR_037949
NR_038103
NR_038104
NR_038335
NR_038851
NR_038852
NR_038933
NR_038943
NR_039800
NR_040513
NR_040722
NR_040723
NR_040724
NR_045110
NR_045111
NR_045121
NR_045180
NR_045181
NR_045214
NR_045494
NR_045639
NR_045675
NR_046240
NR_046285
NR_046331
NR_046367
NR_046384
NR_046476
NR_046477
NR_046507
NR_046666
NR_046940
NR_047554
NR_048571
NR_049766
NR_052015
NR_052021
NR_072999
NR_073116
NR_073163
NR_073379
NR_073468
NR_073469
NR_073566
NR_073567
NR_073568
NR_102267
NR_102401
NR_103820
NR_103834
NR_104001
NR_104032
NR_104127
NR_104218
NR_104307
NR_104308
NR_104309
NR_104331
NR_104596
NR_104606
NR_104671
NR_106819
NR_106860
NR_106861
NR_106941
NR_106942
NR_109780
NR_109807
NR_109808
NR_109850
NR_109851
NR_109852
NR_109853
NR_109854
NR_109855
NR_109952
NR_109988
NR_110108
NR_110109
NR_110110
NR_110111
NR_110512
NR_110533
NR_110662
NR_110699
NR_110766
NR_111963
NR_111971
NR_121663
NR_121664
NR_125361
NR_125375
NR_126327
NR_126328
NR_126469
NR_126505
NR_130151

## Sheet: Common_Negative_Segments_Genes
Gene ID
NM_000025
NM_000077
NM_000083
NM_000091
NM_000092
NM_000095
NM_000128
NM_000141
NM_000193
NM_000209
NM_000230
NM_000238
NM_000275
NM_000277
NM_000325
NM_000335
NM_000355
NM_000364
NM_000378
NM_000428
NM_000453
NM_000458
NM_000480
NM_000522
NM_000523
NM_000678
NM_000679
NM_000683
NM_000693
NM_000706
NM_000728
NM_000783
NM_000784
NM_000798
NM_000810
NM_000836
NM_000848
NM_000863
NM_000871
NM_000878
NM_000923
NM_000939
NM_000961
NM_001001430
NM_001001431
NM_001001432
NM_001001557
NM_001001694
NM_001001851
NM_001002800
NM_001003938
NM_001004196
NM_001004311
NM_001004329
NM_001005463
NM_001005915
NM_001006932
NM_001007139
NM_001007269
NM_001007270
NM_001007538
NM_001007792
NM_001008223
NM_001008274
NM_001008392
NM_001008749
NM_001008844
NM_001009565
NM_001009991
NM_001009992
NM_001010855
NM_001011705
NM_001012331
NM_001012505
NM_001013735
NM_001013836
NM_001013837
NM_001014279
NM_001017397
NM_001017398
NM_001017424
NM_001017425
NM_001017437
NM_001017915
NM_001025087
NM_001025088
NM_001025089
NM_001025616
NM_001029871
NM_001032280
NM_001033047
NM_001033952
NM_001033953
NM_001034837
NM_001034838
NM_001035256
NM_001037225
NM_001037501
NM_001037802
NM_001039111
NM_001039887
NM_001040007
NM_001040061
NM_001040429
NM_001042
NM_001042371
NM_001042403
NM_001042413
NM_001042425
NM_001042427
NM_001044
NM_001044385
NM_001048
NM_001076780
NM_001077653
NM_001079878
NM_001080378
NM_001080379
NM_001080401
NM_001080421
NM_001080433
NM_001080458
NM_001080505
NM_001080521
NM_001082533
NM_001082534
NM_001083592
NM_001083908
NM_001098635
NM_001098721
NM_001098722
NM_001098818
NM_001098819
NM_001099404
NM_001099405
NM_001099433
NM_001099676
NM_001099691
NM_001100117
NM_001100391
NM_001100392
NM_001100393
NM_001100398
NM_001103176
NM_001105248
NM_001105249
NM_001105519
NM_001105541
NM_001105574
NM_001109977
NM_001111034
NM_001111035
NM_001111036
NM_001111307
NM_001111308
NM_001111309
NM_001112704
NM_001112726
NM_001114171
NM_001114614
NM_001114974
NM_001122674
NM_001127325
NM_001127366
NM_001127383
NM_001127487
NM_001127598
NM_001127892
NM_001128325
NM_001131055
NM_001134222
NM_001134363
NM_001134440
NM_001134441
NM_001134442
NM_001134649
NM_001134650
NM_001134651
NM_001135099
NM_001135254
NM_001135685
NM_001135768
NM_001135769
NM_001135770
NM_001135774
NM_001136046
NM_001136106
NM_001136239
NM_001136570
NM_001139
NM_001142333
NM_001142339
NM_001142368
NM_001142446
NM_001142459
NM_001142460
NM_001142462
NM_001142502
NM_001142552
NM_001142651
NM_001143774
NM_001143804
NM_001143836
NM_001143837
NM_001143838
NM_001144761
NM_001144917
NM_001144918
NM_001144919
NM_001145077
NM_001145250
NM_001145306
NM_001145402
NM_001145652
NM_001146008
NM_001146009
NM_001146216
NM_001146310
NM_001160102
NM_001160160
NM_001160161
NM_001160210
NM_001161440
NM_001163678
NM_001164405
NM_001164440
NM_001165037
NM_001165923
NM_001166220
NM_001166244
NM_001166245
NM_001166246
NM_001166412
NM_001167574
NM_001167676
NM_001168216
NM_001168217
NM_001168221
NM_001168325
NM_001170633
NM_001172431
NM_001172646
NM_001172650
NM_001172656
NM_001172657
NM_001172658
NM_001172659
NM_001172660
NM_001174069
NM_001174089
NM_001174090
NM_001174146
NM_001174147
NM_001178020
NM_001178089
NM_001178090
NM_001184690
NM_001184691
NM_001184692
NM_001184693
NM_001184726
NM_001184970
NM_001189
NM_001190787
NM_001191056
NM_001191057
NM_001191058
NM_001191059
NM_001193502
NM_001195010
NM_001195132
NM_001195256
NM_001195263
NM_001195278
NM_001195528
NM_001197020
NM_001197097
NM_001197098
NM_001197224
NM_001197225
NM_001197260
NM_001199021
NM_001199037
NM_001199038
NM_001199039
NM_001199241
NM_001199746
NM_001199747
NM_001199770
NM_001201477
NM_001202425
NM_001202473
NM_001204184
NM_001204185
NM_001204186
NM_001204187
NM_001204188
NM_001204397
NM_001204398
NM_001204399
NM_001205315
NM_001205316
NM_001206897
NM_001207005
NM_001220494
NM_001226
NM_001242312
NM_001242384
NM_001242394
NM_001242395
NM_001242702
NM_001242936
NM_001242939
NM_001243121
NM_001244808
NM_001244810
NM_001244816
NM_001251882
NM_001251883
NM_001251884
NM_001251885
NM_001251962
NM_001251963
NM_001252197
NM_001253725
NM_001253726
NM_001256312
NM_001256809
NM_001256909
NM_001256945
NM_001256946
NM_001256947
NM_001258248
NM_001258282
NM_001259
NM_001260497
NM_001260498
NM_001260499
NM_001261443
NM_001265
NM_001267822
NM_001268284
NM_001268285
NM_001270484
NM_001270523
NM_001270524
NM_001270525
NM_001270949
NM_001270950
NM_001270951
NM_001271082
NM_001271620
NM_001272046
NM_001276345
NM_001276346
NM_001276347
NM_001276451
NM_001276700
NM_001277081
NM_001277082
NM_001277285
NM_001277348
NM_001278063
NM_001278268
NM_001278339
NM_001278340
NM_001278393
NM_001278563
NM_001278632
NM_001278633
NM_001278634
NM_001278635
NM_001278720
NM_001278721
NM_001279
NM_001281987
NM_001281988
NM_001282275
NM_001282276
NM_001282327
NM_001282328
NM_001282447
NM_001282541
NM_001282542
NM_001282670
NM_001282671
NM_001282672
NM_001282673
NM_001282771
NM_001282780
NM_001282781
NM_001282880
NM_001282881
NM_001282882
NM_001282886
NM_001284245
NM_001284246
NM_001284247
NM_001284303
NM_001284304
NM_001284305
NM_001284509
NM_001284510
NM_001284511
NM_001284512
NM_001284513
NM_001286233
NM_001286234
NM_001286235
NM_001286236
NM_001286237
NM_001286350
NM_001286351
NM_001286791
NM_001286841
NM_001287243
NM_001288629
NM_001288630
NM_001288753
NM_001289023
NM_001289025
NM_001289026
NM_001289027
NM_001289097
NM_001289164
NM_001289165
NM_001289395
NM_001290202
NM_001290211
NM_001290212
NM_001290307
NM_001290309
NM_001290310
NM_001291285
NM_001291303
NM_001291862
NM_001291902
NM_001291926
NM_001291931
NM_001291941
NM_001291942
NM_001291943
NM_001293069
NM_001293815
NM_001294337
NM_001297436
NM_001297590
NM_001297609
NM_001297764
NM_001298
NM_001300752
NM_001300803
NM_001300984
NM_001300995
NM_001301007
NM_001301046
NM_001301110
NM_001301272
NM_001302862
NM_001303461
NM_001303462
NM_001362
NM_001426
NM_001427
NM_001452
NM_001458
NM_001523
NM_001624
NM_001713
NM_001741
NM_001766
NM_001850
NM_001903
NM_001910
NM_001941
NM_001982
NM_001987
NM_001996
NM_002007
NM_002148
NM_002202
NM_002214
NM_002220
NM_002224
NM_002233
NM_002276
NM_002287
NM_002316
NM_002318
NM_002335
NM_002344
NM_002412
NM_002449
NM_002469
NM_002522
NM_002523
NM_002529
NM_002564
NM_002581
NM_002584
NM_002593
NM_002602
NM_002744
NM_002842
NM_002847
NM_002854
NM_002858
NM_002968
NM_003015
NM_003030
NM_003108
NM_003129
NM_003176
NM_003181
NM_003206
NM_003220
NM_003221
NM_003236
NM_003253
NM_003268
NM_003322
NM_003323
NM_003391
NM_003394
NM_003451
NM_003490
NM_003507
NM_003508
NM_003509
NM_003519
NM_003521
NM_003531
NM_003550
NM_003658
NM_003714
NM_003735
NM_003736
NM_003761
NM_003773
NM_003839
NM_003844
NM_003872
NM_003888
NM_003924
NM_003937
NM_003966
NM_003978
NM_004097
NM_004160
NM_004235
NM_004248
NM_004295
NM_004297
NM_004316
NM_004360
NM_004370
NM_004378
NM_004415
NM_004440
NM_004444
NM_004472
NM_004473
NM_004474
NM_004485
NM_004496
NM_004498
NM_004560
NM_004609
NM_004624
NM_004672
NM_004815
NM_004821
NM_004822
NM_004824
NM_004852
NM_004982
NM_005012
NM_005020
NM_005029
NM_005068
NM_005069
NM_005117
NM_005171
NM_005173
NM_005222
NM_005257
NM_005285
NM_005298
NM_005382
NM_005427
NM_005477
NM_005496
NM_005519
NM_005523
NM_005541
NM_005656
NM_005709
NM_005761
NM_005808
NM_005853
NM_005876
NM_005877
NM_005928
NM_005944
NM_005949
NM_005960
NM_005994
NM_006151
NM_006160
NM_006168
NM_006194
NM_006202
NM_006225
NM_006237
NM_006361
NM_006456
NM_006485
NM_006486
NM_006487
NM_006492
NM_006505
NM_006522
NM_006547
NM_006562
NM_006650
NM_006663
NM_006732
NM_006884
NM_006898
NM_006953
NM_007015
NM_007084
NM_007105
NM_007117
NM_007129
NM_007224
NM_007226
NM_007332
NM_007343
NM_009586
NM_012067
NM_012099
NM_012159
NM_012183
NM_012445
NM_012465
NM_013305
NM_013385
NM_013435
NM_013945
NM_013962
NM_014012
NM_014067
NM_014212
NM_014213
NM_014217
NM_014244
NM_014251
NM_014272
NM_014293
NM_014346
NM_014360
NM_014400
NM_014550
NM_014553
NM_014562
NM_014592
NM_014620
NM_014621
NM_014677
NM_014926
NM_014932
NM_015005
NM_015009
NM_015085
NM_015215
NM_015492
NM_015556
NM_015595
NM_015893
NM_016327
NM_016358
NM_016445
NM_016552
NM_016931
NM_017409
NM_017433
NM_017509
NM_017655
NM_017844
NM_017890
NM_017899
NM_018008
NM_018055
NM_018092
NM_018139
NM_018150
NM_018161
NM_018376
NM_018488
NM_018534
NM_018565
NM_018700
NM_018723
NM_018842
NM_018912
NM_018913
NM_018914
NM_018915
NM_018916
NM_018917
NM_018918
NM_018919
NM_018920
NM_018921
NM_018922
NM_018923
NM_018924
NM_018925
NM_018926
NM_018927
NM_018953
NM_018962
NM_018968
NM_019029
NM_019121
NM_019558
NM_020064
NM_020178
NM_020180
NM_020309
NM_020351
NM_020436
NM_020630
NM_020655
NM_020685
NM_020762
NM_020855
NM_020972
NM_020975
NM_020998
NM_021025
NM_021062
NM_021066
NM_021180
NM_021192
NM_021193
NM_021220
NM_021570
NM_021599
NM_021620
NM_021706
NM_021728
NM_021784
NM_021828
NM_021951
NM_021973
NM_021977
NM_022138
NM_022370
NM_022454
NM_022468
NM_022659
NM_022750
NM_022817
NM_022970
NM_023016
NM_023067
NM_024012
NM_024336
NM_024337
NM_024409
NM_024423
NM_024424
NM_024426
NM_024504
NM_024507
NM_024582
NM_024636
NM_024707
NM_024768
NM_024806
NM_024832
NM_024843
NM_024895
NM_025061
NM_025087
NM_025216
NM_025220
NM_030569
NM_030912
NM_030958
NM_030968
NM_030971
NM_031311
NM_031418
NM_031476
NM_031886
NM_031896
NM_031945
NM_032040
NM_032088
NM_032092
NM_032109
NM_032123
NM_032147
NM_032265
NM_032391
NM_032439
NM_032532
NM_032603
NM_032623
NM_032682
NM_032777
NM_032876
NM_032992
NM_033103
NM_033120
NM_033131
NM_033132
NM_033158
NM_033210
NM_033225
NM_033266
NM_033267
NM_052841
NM_052892
NM_052898
NM_052907
NM_052943
NM_052953
NM_052966
NM_053001
NM_053042
NM_053056
NM_057093
NM_057094
NM_057157
NM_058195
NM_058197
NM_080473
NM_080552
NM_080645
NM_080819
NM_080871
NM_130445
NM_130842
NM_130843
NM_130847
NM_133369
NM_133373
NM_133447
NM_133457
NM_133633
NM_138329
NM_138345
NM_138414
NM_138706
NM_138961
NM_139055
NM_139057
NM_139136
NM_139137
NM_144569
NM_144613
NM_144617
NM_144702
NM_144710
NM_144720
NM_144962
NM_145003
NM_145019
NM_145056
NM_145260
NM_145657
NM_148964
NM_152336
NM_152341
NM_152380
NM_152388
NM_152410
NM_152414
NM_152525
NM_152564
NM_152573
NM_152744
NM_152745
NM_152879
NM_152898
NM_152901
NM_153006
NM_153202
NM_153230
NM_153357
NM_153372
NM_153426
NM_153427
NM_153449
NM_153646
NM_153647
NM_153648
NM_153675
NM_153676
NM_153693
NM_153748
NM_170696
NM_172056
NM_172229
NM_172337
NM_173354
NM_173359
NM_173462
NM_173482
NM_173508
NM_173515
NM_173573
NM_173576
NM_173848
NM_173849
NM_174953
NM_174954
NM_174955
NM_174956
NM_174957
NM_174958
NM_174978
NM_175065
NM_175747
NM_175887
NM_175922
NM_176071
NM_176072
NM_177398
NM_177531
NM_177550
NM_178013
NM_178161
NM_178449
NM_178450
NM_178456
NM_178500
NM_178569
NM_178584
NM_178860
NM_178865
NM_181457
NM_181458
NM_181459
NM_181460
NM_181461
NM_181701
NM_181721
NM_181756
NM_182527
NM_182533
NM_182542
NM_182554
NM_182594
NM_182609
NM_182700
NM_182704
NM_182894
NM_182978
NM_183357
NM_183374
NM_198056
NM_198173
NM_198174
NM_198392
NM_198501
NM_198515
NM_198534
NM_198545
NM_198560
NM_198594
NM_198844
NM_198956
NM_198992
NM_199124
NM_199131
NM_199179
NM_199180
NM_199262
NM_199321
NM_201264
NM_201266
NM_201267
NM_201279
NM_201589
NM_203425
NM_206961
NM_206996
NM_207330
NM_207362
NM_207391
NM_207396
NM_207413
NM_207517
NM_213606
NM_214462
NR_001558
NR_002795
NR_003084
NR_003366
NR_003512
NR_003679
NR_003689
NR_003716
NR_015374
NR_015448
NR_015450
NR_023920
NR_024047
NR_024274
NR_026590
NR_026655
NR_026872
NR_026878
NR_027069
NR_027647
NR_027662
NR_027793
NR_028043
NR_028044
NR_028483
NR_028484
NR_029380
NR_029385
NR_029597
NR_029609
NR_029697
NR_030326
NR_030753
NR_031649
NR_031662
NR_031766
NR_033389
NR_033651
NR_033652
NR_033708
NR_033709
NR_033710
NR_033711
NR_033712
NR_033735
NR_033841
NR_033893
NR_033904
NR_033910
NR_033928
NR_033979
NR_034007
NR_034054
NR_034105
NR_036150
NR_036468
NR_037141
NR_037436
NR_037843
NR_037901
NR_037909
NR_038252
NR_038281
NR_038282
NR_038283
NR_038368
NR_038435
NR_038897
NR_038945
NR_039708
NR_039973
NR_040018
NR_040019
NR_040546
NR_045196
NR_045511
NR_046105
NR_046243
NR_046427
NR_046453
NR_046514
NR_046681
NR_046798
NR_047001
NR_047484
NR_047506
NR_047507
NR_047517
NR_047518
NR_047585
NR_049769
NR_051986
NR_073009
NR_073034
NR_073036
NR_073379
NR_102274
NR_102404
NR_102405
NR_102763
NR_103721
NR_104211
NR_104217
NR_104292
NR_104425
NR_104651
NR_104653
NR_106716
NR_106778
NR_109883
NR_109890
NR_109912
NR_110119
NR_110120
NR_110279
NR_110280
NR_110304
NR_110453
NR_110457
NR_110458
NR_110459
NR_110460
NR_110461
NR_110462
NR_110463
NR_110464
NR_110465
NR_110466
NR_110467
NR_110468
NR_110531
NR_110532
NR_110580
NR_110741
NR_110865
NR_110866
NR_110903
NR_110904
NR_111000
NR_111001
NR_120406
NR_120417
NR_120464
NR_120546
NR_120547
NR_120548
NR_120549
NR_120577
NR_120579
NR_121634
NR_121635
NR_121636
NR_121637
NR_121649
NR_121650
NR_121651
NR_121652
NR_121668
NR_122125
NR_122126
NR_123738
NR_125368
NR_125409
NR_125749
NR_125750
NR_125751
NR_125892
NR_125898
NR_125997
NR_126355
NR_126463
NR_126532
NR_130117
NR_130153
